# Supplementary material for: Giant Magnetostriction in Ferrimagnetic SmFe5As3
Source: Angew Chem Int Ed Engl. 2026 Mar 25;65(20):e22578. doi: 10.1002/anie.202522578 (PMC13159432; doi:10.1002/anie.202522578)
Supplement: Supplementary file 1 — Supporting File 1: The additional references are cited in supporting information [42, 43, 44, 45, 46, 47, 48, 49, 50, 51, 52, 53, 54, 55, 56, 57, 58, 59, 60, 61, 62, 63, 64, 65, 66, 67]. [file ANIE-65-e22578-s001.zip]

Archive with 4 entries (3 files):
- anie71879-sup-0002-Data/
- anie71879-sup-0002-Data/yupr_2525_SmFe5As3.cif
- anie71879-sup-0002-Data/yupr_2525_SmFe5As3.fcf
- anie71879-sup-0002-Data/yupr_2525_SmFe5As3_checkcif.pdf
