# Supplementary material for: Giant Magnetostriction in Ferrimagnetic SmFe5As3
Source: Angew Chem Int Ed Engl. 2026 Mar 25;65(20):e22578. doi: 10.1002/anie.202522578 (PMC13159432; doi:10.1002/anie.202522578)
Supplement: Supplementary file 1 — Supporting File 1: The additional references are cited in supporting information [42, 43, 44, 45, 46, 47, 48, 49, 50, 51, 52, 53, 54, 55, 56, 57, 58, 59, 60, 61, 62, 63, 64, 65, 66, 67]. [file ANIE-65-e22578-s001.zip › anie71879-sup-0002-Data/yupr_2525_SmFe5As3.cif]

#------------------ SECTION 1. GLOBAL INFORMATION ---------------------------#

data_SmFe5As3_OK_163e

#------------------ SUBMISSION DETAILS --------------------------------------#

# Name and address of author for correspondence

_publ_contact_author_name        'Eteri Svanidze'
_publ_contact_author_address     
;
Max-Planck-Institut f\"ur Chemische Physik fester Stoffe
N\"othnitzer Str. 40
01187 Dresden
Germany
;
_publ_contact_author_email       svanidze@cpfs.mpg.de
_publ_contact_author_phone       '+49 (0)351 4646 4223'
_publ_contact_author_fax         '+49 (0)351 4646 4002'

loop_
_publ_author_name
_publ_author_address
'Oksana Karychort'
;
Max-Planck-Institut f\"ur Chemische Physik fester Stoffe
N\"othnitzer Stra\&se 40
01187 Dresden
Germany
;
'Jan Priessnitz'
;
Max-Planck-Institut f\"ur Physik komplexer Systeme
N\"othnitzer Stra\&se 38
01187 Dresden
Germany
;
'Volodymyr Buturlim'
;
Glenn T. Seaborg Institute, Idaho National Laboratory
1955 N. Fremont Ave
Idaho Falls, 
83415 Idaho
United States of America
;
'Mitja Krnel'
;
Max-Planck-Institut f\"ur Chemische Physik fester Stoffe
N\"othnitzer Stra\&se 40
01187 Dresden
Germany
;
'I\~nigo Robredo'
;
Luxembourg Institute of Science and Technology (LIST)
Avenue des Hauts-Fourneaux 5
4362 Esch/Alzette
Luxembourg
;
'Nazar Zaremba'
;
Max-Planck-Institut f\"ur Chemische Physik fester Stoffe
N\"othnitzer Stra\&se 40
01187 Dresden
Germany
;
'Ulrich Burkhardt'
;
Max-Planck-Institut f\"ur Chemische Physik fester Stoffe
N\"othnitzer Stra\&se 40
01187 Dresden
Germany
;
'Helge Rossner'
;
Max-Planck-Institut f\"ur Chemische Physik fester Stoffe
N\"othnitzer Stra\&se 40
01187 Dresden
Germany
;
'Andrew Fitch'
;
European Synchrotron Radiation Facility 
71, avenue des Martyrs 
CS 40220 
38043 Grenoble  
France 
;
'Markus K\"onig'
;
Max-Planck-Institut f\"ur Chemische Physik fester Stoffe
N\"othnitzer Stra\&se 40
01187 Dresden
Germany
;
'Fabrice Wilhelm'
;
European Synchrotron Radiation Facility 
71, avenue des Martyrs 
CS 40220 
38043 Grenoble  
France 
;
'Olha Zhak'
;
Ivan Franko National University of Lviv
Chemistry Department
Kyryla i Mefodiya St. 6 
79005 Lviv  
Ukraine
;
'Dileep Krishnan'
;
Thermo Fisher Scientific
De Schakel 2
5651 GH Eindhoven
Netherlands
;
'Ivan Soldatov'
;
Leibniz-Institut f\"ur Festk\"orper- und Werkstoffforschung Dresden
Helmholtzstra\&se 20
01069 Dresden
Germany
;
'Rudolf Sch\"afer'
;
Leibniz-Institut f\"ur Festk\"orper- und Werkstoffforschung Dresden
Helmholtzstra\&se 20
01069 Dresden
Germany
;
'Maia Vergniory'
;
Universit\'e de Sherbrooke,
D\'epartement de Physique et Institut Quantique, 
2500 Bd de l'Universit\'e
Sherbrooke, 
J1K 2R1, Qu\'ebec
Canada
;
'Libor \>Smejkal'
;
Institute of Physics of Czech Academy of Sciences
Cukrovarnick\'a 10/112
162 00 Prague 6
Czech Republic
;
'Theo Siegrist'
;
Florida State University
College of Engineering
Department of Chemical and Biomedical Engineering
2525 Pottsdamer St.
Tallahassee, 
FL 32310-6046
United States of America
;
'Berit H. Goodge'
;
Max-Planck-Institut f\"ur Chemische Physik fester Stoffe
N\"othnitzer Stra\&se 40
01187 Dresden
Germany
;
'Krzysztof Gofryk'
;
Glenn T. Seaborg Institute, Idaho National Laboratory
1955 N. Fremont Ave
Idaho Falls, 
83415 Idaho
United States of America
;
'Yurii Prots'
;
Max-Planck-Institut f\"ur Chemische Physik fester Stoffe
N\"othnitzer Stra\&se 40
D-01187 Dresden
Germany
;
'Eteri Svanidze'
;
Max-Planck-Institut f\"ur Chemische Physik fester Stoffe
N\"othnitzer Stra\&se 40
D-01187 Dresden
Germany
;
_publ_requested_journal          'Angew. Chem. Int. Ed.'    
_publ_requested_coeditor_name    ?

_publ_contact_letter             
;
;

#------------------ TITLE, AUTHOR LIST AND TEXT------------------------------#

_publ_section_title              
;
Giant magnetostriction in ferrimagnetic SmFe~5~As~3~
;
_publ_section_exptl_prep         
;
;
_publ_section_exptl_refinement   
;
;
_publ_section_comment            
;
;
_publ_section_acknowledgements   
;
;
_publ_section_references         
;
;
_publ_section_abstract 
;
;

#------------------  SECTION 2. COMPOUND(S) DETAILS -------------------------#

_audit_creation_date             2025-10-10T12:00:00-00:00
_audit_creation_method           'SHELXL-2014/7'
_chemical_formula_moiety         'As3 Fe5 Sm'

#------------------ CHEMICAL INFORMATION ------------------------------------#

_chemical_formula_sum            'As3 Fe5 Sm'
_chemical_formula_weight         654.36
_space_group_crystal_system      monoclinic
_space_group_IT_number           11
_space_group_name_H-M_alt        'P 21/m'
_space_group_name_Hall           '-P 2yb'
_chemical_absolute_configuration ?

loop_
 _space_group_symop_operation_xyz
 'x, y, z'
 '-x, y+1/2, -z'
 '-x, -y, -z'
 'x, -y-1/2, z'

_cell_length_a                    7.18704(3)
_cell_length_b                    3.85051(2)
_cell_length_c                    9.71547(5)
_cell_angle_alpha                 90
_cell_angle_beta                  100.538(1)
_cell_angle_gamma                 90
_cell_volume                      264.329(2)
_cell_formula_units_Z             2
_cell_measurement_temperature     293.0
_cell_measurement_reflns_used     309
_cell_measurement_theta_min       1.62
_cell_measurement_theta_max       12.57
_cell_special_details             
;
The lattice parameters were refined from individual peak positions extracted 
by profile fitting of X-ray diffraction patterns recorded at ID22 of the 
ESRF (\l = 0.35431 \%A).
;
#------------------ CRYSTAL INFORMATION -------------------------------------#

_exptl_crystal_description       'prism'
_exptl_crystal_colour            grey
_diffrn_ambient_temperature      293.0
_exptl_crystal_size_max          0.180
_exptl_crystal_size_mid          0.025
_exptl_crystal_size_min          0.025
_exptl_crystal_density_diffrn    8.22
_exptl_crystal_density_method    'not measured'
_exptl_crystal_F_000             582
_exptl_absorpt_coefficient_mu    42.76
_exptl_absorpt_correction_type   multi-scan
_exptl_absorpt_correction_T_min  0.059
_exptl_absorpt_correction_T_max  0.363
_exptl_absorpt_process_details   
                              'Blessing, R. H. (1995) Acta Cryst. A51, 33-38'

#------------------ DATA COLLECTION INFORMATION -----------------------------#

_diffrn_detector_area_resol_mean 28.5714
_diffrn_source_power             1.7000
_diffrn_source_voltage           50.0000
_diffrn_source_current           34.0000
_diffrn_radiation_probe          x-ray
_diffrn_radiation_type           MoK\a
_diffrn_radiation_wavelength     0.710730
_diffrn_source                   'Sealed Tube'
_diffrn_radiation_monochromator  'Graphite Monochromator'
_diffrn_radiation_detector       CCD
_diffrn_measurement_device       'Saturn 724+'
_diffrn_measurement_method       oscillation
_diffrn_reflns_reduction_process 'Lp corrections applied'
_diffrn_measurement_details
;
scan:
	Number of images: 600
	           Slice: -120.0000 - 240.0000
	     Image width: 0.6000
	        Exp time: 34.0000
	   Rotation axis: Phi
	           Omega: -40.0000
	             Chi: -30.0000
	             Phi: 0.0000
	             XTD: 48.9800
	          2theta: -28.0000
;
_diffrn_reflns_number             3378
_diffrn_reflns_av_R_equivalents   ?
_diffrn_reflns_av_sigmaI/netI     0.0145
_diffrn_reflns_limit_h_min        -10
_diffrn_reflns_limit_h_max        10
_diffrn_reflns_limit_k_min        -5
_diffrn_reflns_limit_k_max        5
_diffrn_reflns_limit_l_min        -14
_diffrn_reflns_limit_l_max        14
_diffrn_reflns_theta_min          2.132
_diffrn_reflns_theta_max          33.106
_diffrn_reflns_theta_full         25.242
_diffrn_measured_fraction_theta_max   0.959
_diffrn_measured_fraction_theta_full  0.996
_diffrn_reflns_Laue_measured_fraction_max    0.959
_diffrn_reflns_Laue_measured_fraction_full   0.996
_diffrn_reflns_point_group_measured_fraction_max   0.959
_diffrn_reflns_point_group_measured_fraction_full  0.996

#------------------ COMPUTER PROGRAMS USED ----------------------------------#

_computing_data_collection       'CrystalClear (Rigaku Corp., 2008)'
_computing_data_reduction        'CrysAlisPro 1.171.42.58a (Rigaku OD, 2022)'
_computing_cell_refinement       'CrysAlisPro 1.171.42.58a (Rigaku OD, 2022)'
_computing_structure_refinement  'SHELXL-2014/7 (Sheldrick, 2014)'
_computing_publication_material  'Diamond (Crystal Impact, 2018)'

#------------------ REFINEMENT INFORMATION ----------------------------------#

_refine_special_details          
;
;
_reflns_number_total              3378
_reflns_number_gt                 3051
_reflns_threshold_expression      'I > 2\s(I)'
_refine_ls_structure_factor_coef  Fsqd
_refine_ls_matrix_type            full
_refine_ls_weighting_scheme       calc
_refine_ls_weighting_details
'w=1/[\s^2^(Fo^2^)+(0.0882P)^2^] where P=(Fo^2^+2Fc^2^)/3'
_refine_ls_hydrogen_treatment     ?
_refine_ls_extinction_method      'SHELXL-2014/7 (Sheldrick 2014)'
_refine_ls_extinction_coef        0.011(2)
_refine_ls_extinction_expression
 'Fc^*^=kFc[1+0.001xFc^2^\l^3^/sin(2\q)]^-1/4^'
_refine_ls_number_reflns          3378
_refine_ls_number_parameters      57
_refine_ls_number_restraints      0
_refine_ls_R_factor_all           0.0395
_refine_ls_R_factor_gt            0.0365
_refine_ls_wR_factor_ref          0.1171
_refine_ls_wR_factor_gt           0.1140
_refine_ls_goodness_of_fit_ref    1.137
_refine_ls_restrained_S_all       1.137
_refine_ls_shift/su_max           0.000
_refine_ls_shift/su_mean          0.000
_refine_diff_density_max          2.404
_refine_diff_density_min          -3.113

#------------------ ATOMIC TYPES, COORDINATES AND THERMAL PARAMETERS --------#

loop_
 _atom_type_symbol
 _atom_type_description
 _atom_type_scat_dispersion_real
 _atom_type_scat_dispersion_imag
 _atom_type_scat_source
 'Fe'  'Fe'   0.3463   0.8444
 'International Tables Vol C Tables 4.2.6.8 and 6.1.1.4'
 'As'  'As'   0.0499   2.0058
 'International Tables Vol C Tables 4.2.6.8 and 6.1.1.4'
 'Sm'  'Sm'  -0.1638   3.4418
 'International Tables Vol C Tables 4.2.6.8 and 6.1.1.4'

loop_
 _atom_site_label
 _atom_site_type_symbol
 _atom_site_symmetry_multiplicity
 _atom_site_Wyckoff_symbol
 _atom_site_fract_x
 _atom_site_fract_y
 _atom_site_fract_z
 _atom_site_U_iso_or_equiv
 _atom_site_adp_type
 _atom_site_occupancy
 _atom_site_calc_flag
 _atom_site_refinement_flags_posn
 _atom_site_refinement_flags_adp
 _atom_site_refinement_flags_occupancy
 _atom_site_disorder_assembly
 _atom_site_disorder_group
Sm1 Sm 2 e 0.19302(8) 0.2500 0.78383(6) 0.00629(19) Uani 1 d S T P . .
As1 As 2 e 0.09912(18) 0.2500 0.34074(13) 0.0062(3) Uani 1 d S T P . .
As2 As 2 e 0.56774(17) 0.2500 0.33237(13) 0.0061(3) Uani 1 d S T P . .
As3 As 2 e 0.74764(18) 0.2500 0.97666(13) 0.0083(3) Uani 1 d S T P . .
Fe1 Fe 2 e 0.0835(3) 0.2500 0.09133(19) 0.0091(3) Uani 1 d S T P . .
Fe2 Fe 2 e 0.3817(2) 0.2500 0.51140(17) 0.0060(3) Uani 1 d S T P . .
Fe3 Fe 2 e 0.4614(3) 0.2500 0.08508(19) 0.0093(4) Uani 1 d S T P . .
Fe4 Fe 2 e 0.8703(2) 0.2500 0.49607(18) 0.0068(4) Uani 1 d S T P . .
Fe5 Fe 2 e 0.6831(3) 0.2500 0.7172(2) 0.0096(4) Uani 1 d S T P . .

loop_
 _atom_site_aniso_label
 _atom_site_aniso_U_11
 _atom_site_aniso_U_22
 _atom_site_aniso_U_33
 _atom_site_aniso_U_23
 _atom_site_aniso_U_13
 _atom_site_aniso_U_12
Sm1 0.0085(3) 0.0045(3) 0.0057(3) 0.000 0.0008(2) 0.000
As1 0.0068(6) 0.0056(5) 0.0058(6) 0.000 -0.0002(4) 0.000
As2 0.0071(5) 0.0053(5) 0.0059(6) 0.000 0.0014(4) 0.000
As3 0.0137(7) 0.0052(5) 0.0054(6) 0.000 0.0003(4) 0.000
Fe1 0.0084(9) 0.0119(8) 0.0073(8) 0.000 0.0025(6) 0.000
Fe2 0.0074(7) 0.0051(7) 0.0053(8) 0.000 0.0004(6) 0.000
Fe3 0.0073(8) 0.0126(8) 0.0074(8) 0.000 -0.0001(6) 0.000
Fe4 0.0096(8) 0.0048(7) 0.0057(8) 0.000 0.0002(6) 0.000
Fe5 0.0111(8) 0.0082(7) 0.0093(9) 0.000 0.0011(6) 0.000

_twin_dimensionality                   triperiodic
_twin_formation_mechanism              gt
_twin_morphology                       penetration

loop_
 _twin_individual_id
 _twin_individual_mass_fraction_refined 
 _twin_individual_twin_lattice_type
 _twin_individual_twin_matrix_11
 _twin_individual_twin_matrix_12
 _twin_individual_twin_matrix_13
 _twin_individual_twin_matrix_21
 _twin_individual_twin_matrix_22
 _twin_individual_twin_matrix_23 
 _twin_individual_twin_matrix_31
 _twin_individual_twin_matrix_32
 _twin_individual_twin_matrix_33
 1 0.563(2) ref 1 0 0 0 1 0 0 0 1
 2 0.437(2) rmt -0.3547 0 0.6452 0 -1 0 1.3549 0 0.3547
#-------------------------- BOND LENGTHS AND ANGLES -----------------------#

_geom_special_details
;
 All esds (except the esd in the dihedral angle between two l.s. planes)
 are estimated using the full covariance matrix.  The cell esds are taken
 into account individually in the estimation of esds in distances, angles
 and torsion angles; correlations between esds in cell parameters are only
 used when they are defined by crystal symmetry.  An approximate (isotropic)
 treatment of cell esds is used for estimating esds involving l.s. planes.
;
loop_
 _geom_bond_atom_site_label_1
 _geom_bond_atom_site_label_2
 _geom_bond_distance
 _geom_bond_site_symmetry_2
 _geom_bond_publ_flag
Sm1 As2 2.9407(9) 3_666 ?
Sm1 As2 2.9407(9) 3_656 ?
Sm1 As1 2.9412(11) 3_556 ?
Sm1 As1 2.9412(11) 3_566 ?
Sm1 As3 2.9900(11) 3_667 ?
Sm1 As3 2.9900(11) 3_657 ?
Sm1 Fe1 3.1639(13) 3_556 ?
Sm1 Fe1 3.1639(13) 3_566 ?
Sm1 Fe2 3.1871(17) . ?
Sm1 Fe3 3.197(2) 1_556 ?
Sm1 Fe3 3.2157(15) 3_666 ?
Sm1 Fe3 3.2157(15) 3_656 ?
As1 Fe2 2.375(2) . ?
As1 Fe1 2.405(2) . ?
As1 Fe4 2.427(2) 1_455 ?
As1 Fe4 2.4781(14) 3_666 ?
As1 Fe4 2.4781(14) 3_656 ?
As1 Fe5 2.6066(15) 3_666 ?
As1 Fe5 2.6066(15) 3_656 ?
As1 Sm1 2.9412(11) 3_556 ?
As1 Sm1 2.9412(11) 3_566 ?
As2 Fe2 2.3798(19) . ?
As2 Fe3 2.384(2) . ?
As2 Fe2 2.4374(13) 3_666 ?
As2 Fe2 2.4374(13) 3_656 ?
As2 Fe4 2.448(2) . ?
As2 Fe5 2.6213(16) 3_656 ?
As2 Fe5 2.6213(15) 3_666 ?
As2 Sm1 2.9406(9) 3_666 ?
As2 Sm1 2.9406(9) 3_656 ?
As3 Fe1 2.4307(12) 3_666 ?
As3 Fe1 2.4307(12) 3_656 ?
As3 Fe3 2.4482(14) 3_656 ?
As3 Fe3 2.4482(14) 3_666 ?
As3 Fe1 2.467(2) 1_656 ?
As3 Fe3 2.477(2) 1_556 ?
As3 Fe5 2.479(2) . ?
As3 Sm1 2.9900(11) 3_667 ?
As3 Sm1 2.9900(11) 3_657 ?
Fe1 As3 2.4307(12) 3_666 ?
Fe1 As3 2.4307(12) 3_656 ?
Fe1 As3 2.467(2) 1_454 ?
Fe1 Fe3 2.727(2) . ?
Fe1 Fe1 2.742(3) 3 ?
Fe1 Fe1 2.742(3) 3_565 ?
Fe1 Fe5 2.973(2) 3_666 ?
Fe1 Fe5 2.973(2) 3_656 ?
Fe1 Sm1 3.1640(13) 3_556 ?
Fe1 Sm1 3.1640(13) 3_566 ?
Fe1 Sm1 3.2255(18) 1_554 ?
Fe2 As2 2.4374(13) 3_666 ?
Fe2 As2 2.4374(13) 3_656 ?
Fe2 Fe2 2.605(2) 3_666 ?
Fe2 Fe2 2.605(2) 3_656 ?
Fe2 Fe4 2.6352(17) 3_656 ?
Fe2 Fe4 2.6352(17) 3_666 ?
Fe2 Fe5 2.665(3) . ?
Fe2 Fe5 2.9113(18) 3_656 ?
Fe2 Fe5 2.9113(18) 3_666 ?
Fe3 As3 2.4482(14) 3_656 ?
Fe3 As3 2.4482(14) 3_666 ?
Fe3 As3 2.477(2) 1_554 ?
Fe3 Fe3 2.661(2) 3_655 ?
Fe3 Fe3 2.661(2) 3_665 ?
Fe3 Sm1 3.197(2) 1_554 ?
Fe3 Sm1 3.2157(15) 3_666 ?
Fe3 Sm1 3.2157(15) 3_656 ?
Fe4 As1 2.427(2) 1_655 ?
Fe4 As1 2.4781(14) 3_666 ?
Fe4 As1 2.4781(14) 3_656 ?
Fe4 Fe2 2.6353(17) 3_656 ?
Fe4 Fe2 2.6353(17) 3_666 ?
Fe4 Fe4 2.671(2) 3_766 ?
Fe4 Fe4 2.671(2) 3_756 ?
Fe4 Fe5 2.735(2) . ?
Fe4 Sm1 3.2899(19) 1_655 ?
Fe4 Sm1 3.2948(14) 3_656 ?
Fe4 Sm1 3.2948(14) 3_666 ?
Fe5 As1 2.6067(15) 3_666 ?
Fe5 As1 2.6067(15) 3_656 ?
Fe5 As2 2.6213(16) 3_656 ?
Fe5 As2 2.6213(15) 3_666 ?
Fe5 Fe2 2.9114(18) 3_656 ?
Fe5 Fe2 2.9114(18) 3_666 ?
Fe5 Fe1 2.973(2) 3_666 ?
Fe5 Fe1 2.973(2) 3_656 ?
 
loop_
 _geom_angle_atom_site_label_1
 _geom_angle_atom_site_label_2
 _geom_angle_atom_site_label_3
 _geom_angle
 _geom_angle_site_symmetry_1
 _geom_angle_site_symmetry_3
 _geom_angle_publ_flag
As2 Sm1 As2 81.79(3) 3_666 3_656 ?
As2 Sm1 As1 133.96(4) 3_666 3_556 ?
As2 Sm1 As1 80.62(3) 3_656 3_556 ?
As2 Sm1 As1 80.62(3) 3_666 3_566 ?
As2 Sm1 As1 133.96(4) 3_656 3_566 ?
As1 Sm1 As1 81.78(4) 3_556 3_566 ?
As2 Sm1 As3 82.36(3) 3_666 3_667 ?
As2 Sm1 As3 135.25(4) 3_656 3_667 ?
As1 Sm1 As3 136.99(4) 3_556 3_667 ?
As1 Sm1 As3 83.58(3) 3_566 3_667 ?
As2 Sm1 As3 135.25(4) 3_666 3_657 ?
As2 Sm1 As3 82.36(3) 3_656 3_657 ?
As1 Sm1 As3 83.58(3) 3_556 3_657 ?
As1 Sm1 As3 136.99(4) 3_566 3_657 ?
As3 Sm1 As3 80.17(3) 3_667 3_657 ?
As2 Sm1 Fe1 176.37(3) 3_666 3_556 ?
As2 Sm1 Fe1 101.61(2) 3_656 3_556 ?
As1 Sm1 Fe1 46.23(4) 3_556 3_556 ?
As1 Sm1 Fe1 96.02(4) 3_566 3_556 ?
As3 Sm1 Fe1 95.95(4) 3_667 3_556 ?
As3 Sm1 Fe1 47.16(4) 3_657 3_556 ?
As2 Sm1 Fe1 101.61(2) 3_666 3_566 ?
As2 Sm1 Fe1 176.37(3) 3_656 3_566 ?
As1 Sm1 Fe1 96.02(4) 3_556 3_566 ?
As1 Sm1 Fe1 46.23(4) 3_566 3_566 ?
As3 Sm1 Fe1 47.16(4) 3_667 3_566 ?
As3 Sm1 Fe1 95.95(4) 3_657 3_566 ?
Fe1 Sm1 Fe1 74.96(4) 3_556 3_566 ?
As2 Sm1 Fe2 46.66(2) 3_666 . ?
As2 Sm1 Fe2 46.66(2) 3_656 . ?
As1 Sm1 Fe2 92.20(4) 3_556 . ?
As1 Sm1 Fe2 92.20(4) 3_566 . ?
As3 Sm1 Fe2 128.65(3) 3_667 . ?
As3 Sm1 Fe2 128.65(3) 3_657 . ?
Fe1 Sm1 Fe2 135.31(3) 3_556 . ?
Fe1 Sm1 Fe2 135.31(3) 3_566 . ?
As2 Sm1 Fe3 93.11(4) 3_666 1_556 ?
As2 Sm1 Fe3 93.11(4) 3_656 1_556 ?
As1 Sm1 Fe3 129.98(3) 3_556 1_556 ?
As1 Sm1 Fe3 129.98(3) 3_566 1_556 ?
As3 Sm1 Fe3 46.47(3) 3_667 1_556 ?
As3 Sm1 Fe3 46.47(3) 3_657 1_556 ?
Fe1 Sm1 Fe3 88.01(4) 3_556 1_556 ?
Fe1 Sm1 Fe3 88.01(4) 3_566 1_556 ?
Fe2 Sm1 Fe3 118.89(5) . 1_556 ?
As2 Sm1 Fe3 45.30(4) 3_666 3_666 ?
As2 Sm1 Fe3 94.62(4) 3_656 3_666 ?
As1 Sm1 Fe3 175.17(3) 3_556 3_666 ?
As1 Sm1 Fe3 102.28(3) 3_566 3_666 ?
As3 Sm1 Fe3 46.87(4) 3_667 3_666 ?
As3 Sm1 Fe3 95.01(4) 3_657 3_666 ?
Fe1 Sm1 Fe3 134.94(5) 3_556 3_666 ?
Fe1 Sm1 Fe3 88.72(4) 3_566 3_666 ?
Fe2 Sm1 Fe3 85.05(4) . 3_666 ?
Fe3 Sm1 Fe3 49.04(4) 1_556 3_666 ?
As2 Sm1 Fe3 94.62(4) 3_666 3_656 ?
As2 Sm1 Fe3 45.30(4) 3_656 3_656 ?
As1 Sm1 Fe3 102.28(3) 3_556 3_656 ?
As1 Sm1 Fe3 175.17(3) 3_566 3_656 ?
As3 Sm1 Fe3 95.01(4) 3_667 3_656 ?
As3 Sm1 Fe3 46.87(4) 3_657 3_656 ?
Fe1 Sm1 Fe3 88.72(4) 3_556 3_656 ?
Fe1 Sm1 Fe3 134.94(5) 3_566 3_656 ?
Fe2 Sm1 Fe3 85.05(4) . 3_656 ?
Fe3 Sm1 Fe3 49.04(4) 1_556 3_656 ?
Fe3 Sm1 Fe3 73.56(4) 3_666 3_656 ?
Fe2 As1 Fe1 125.42(7) . . ?
Fe2 As1 Fe4 98.98(7) . 1_455 ?
Fe1 As1 Fe4 135.60(8) . 1_455 ?
Fe2 As1 Fe4 65.73(5) . 3_666 ?
Fe1 As1 Fe4 128.82(4) . 3_666 ?
Fe4 As1 Fe4 65.98(5) 1_455 3_666 ?
Fe2 As1 Fe4 65.73(5) . 3_656 ?
Fe1 As1 Fe4 128.82(4) . 3_656 ?
Fe4 As1 Fe4 65.98(5) 1_455 3_656 ?
Fe4 As1 Fe4 101.95(8) 3_666 3_656 ?
Fe2 As1 Fe5 71.35(6) . 3_666 ?
Fe1 As1 Fe5 72.65(6) . 3_666 ?
Fe4 As1 Fe5 129.50(4) 1_455 3_666 ?
Fe4 As1 Fe5 65.03(5) 3_666 3_666 ?
Fe4 As1 Fe5 136.50(8) 3_656 3_666 ?
Fe2 As1 Fe5 71.35(5) . 3_656 ?
Fe1 As1 Fe5 72.65(6) . 3_656 ?
Fe4 As1 Fe5 129.50(4) 1_455 3_656 ?
Fe4 As1 Fe5 136.50(8) 3_666 3_656 ?
Fe4 As1 Fe5 65.03(5) 3_656 3_656 ?
Fe5 As1 Fe5 95.22(7) 3_666 3_656 ?
Fe2 As1 Sm1 137.91(2) . 3_556 ?
Fe1 As1 Sm1 71.77(4) . 3_556 ?
Fe4 As1 Sm1 75.04(4) 1_455 3_556 ?
Fe4 As1 Sm1 138.15(6) 3_666 3_556 ?
Fe4 As1 Sm1 74.20(4) 3_656 3_556 ?
Fe5 As1 Sm1 143.74(6) 3_666 3_556 ?
Fe5 As1 Sm1 80.76(4) 3_656 3_556 ?
Fe2 As1 Sm1 137.91(2) . 3_566 ?
Fe1 As1 Sm1 71.77(4) . 3_566 ?
Fe4 As1 Sm1 75.04(4) 1_455 3_566 ?
Fe4 As1 Sm1 74.20(4) 3_666 3_566 ?
Fe4 As1 Sm1 138.15(6) 3_656 3_566 ?
Fe5 As1 Sm1 80.76(4) 3_666 3_566 ?
Fe5 As1 Sm1 143.74(6) 3_656 3_566 ?
Sm1 As1 Sm1 81.78(4) 3_556 3_566 ?
Fe2 As2 Fe3 128.10(8) . . ?
Fe2 As2 Fe2 65.45(5) . 3_666 ?
Fe3 As2 Fe2 127.68(4) . 3_666 ?
Fe2 As2 Fe2 65.45(5) . 3_656 ?
Fe3 As2 Fe2 127.68(4) . 3_656 ?
Fe2 As2 Fe2 104.35(8) 3_666 3_656 ?
Fe2 As2 Fe4 94.37(7) . . ?
Fe3 As2 Fe4 137.53(7) . . ?
Fe2 As2 Fe4 65.29(5) 3_666 . ?
Fe2 As2 Fe4 65.29(5) 3_656 . ?
Fe2 As2 Fe5 71.01(5) . 3_656 ?
Fe3 As2 Fe5 74.46(6) . 3_656 ?
Fe2 As2 Fe5 135.53(7) 3_666 3_656 ?
Fe2 As2 Fe5 63.47(5) 3_656 3_656 ?
Fe4 As2 Fe5 128.22(5) . 3_656 ?
Fe2 As2 Fe5 71.01(5) . 3_666 ?
Fe3 As2 Fe5 74.46(6) . 3_666 ?
Fe2 As2 Fe5 63.47(5) 3_666 3_666 ?
Fe2 As2 Fe5 135.53(7) 3_656 3_666 ?
Fe4 As2 Fe5 128.22(5) . 3_666 ?
Fe5 As2 Fe5 94.52(7) 3_656 3_666 ?
Fe2 As2 Sm1 136.61(3) . 3_666 ?
Fe3 As2 Sm1 73.46(4) . 3_666 ?
Fe2 As2 Sm1 72.00(4) 3_666 3_666 ?
Fe2 As2 Sm1 136.49(6) 3_656 3_666 ?
Fe4 As2 Sm1 74.76(4) . 3_666 ?
Fe5 As2 Sm1 147.27(7) 3_656 3_666 ?
Fe5 As2 Sm1 83.08(3) 3_666 3_666 ?
Fe2 As2 Sm1 136.61(3) . 3_656 ?
Fe3 As2 Sm1 73.46(4) . 3_656 ?
Fe2 As2 Sm1 136.49(6) 3_666 3_656 ?
Fe2 As2 Sm1 72.00(4) 3_656 3_656 ?
Fe4 As2 Sm1 74.76(4) . 3_656 ?
Fe5 As2 Sm1 83.08(3) 3_656 3_656 ?
Fe5 As2 Sm1 147.27(7) 3_666 3_656 ?
Sm1 As2 Sm1 81.79(3) 3_666 3_656 ?
Fe1 As3 Fe1 104.76(7) 3_666 3_656 ?
Fe1 As3 Fe3 150.55(9) 3_666 3_656 ?
Fe1 As3 Fe3 67.98(5) 3_656 3_656 ?
Fe1 As3 Fe3 67.98(5) 3_666 3_666 ?
Fe1 As3 Fe3 150.55(9) 3_656 3_666 ?
Fe3 As3 Fe3 103.70(8) 3_656 3_666 ?
Fe1 As3 Fe1 68.09(6) 3_666 1_656 ?
Fe1 As3 Fe1 68.09(6) 3_656 1_656 ?
Fe3 As3 Fe1 128.07(4) 3_656 1_656 ?
Fe3 As3 Fe1 128.07(4) 3_666 1_656 ?
Fe1 As3 Fe3 127.61(4) 3_666 1_556 ?
Fe1 As3 Fe3 127.61(4) 3_656 1_556 ?
Fe3 As3 Fe3 65.42(5) 3_656 1_556 ?
Fe3 As3 Fe3 65.42(5) 3_666 1_556 ?
Fe1 As3 Fe3 128.93(8) 1_656 1_556 ?
Fe1 As3 Fe5 74.54(6) 3_666 . ?
Fe1 As3 Fe5 74.54(6) 3_656 . ?
Fe3 As3 Fe5 76.03(6) 3_656 . ?
Fe3 As3 Fe5 76.03(6) 3_666 . ?
Fe1 As3 Fe5 116.42(8) 1_656 . ?
Fe3 As3 Fe5 114.65(8) 1_556 . ?
Fe1 As3 Sm1 72.20(4) 3_666 3_667 ?
Fe1 As3 Sm1 135.58(7) 3_656 3_667 ?
Fe3 As3 Sm1 133.69(6) 3_656 3_667 ?
Fe3 As3 Sm1 71.22(5) 3_666 3_667 ?
Fe1 As3 Sm1 70.13(4) 1_656 3_667 ?
Fe3 As3 Sm1 71.36(4) 1_556 3_667 ?
Fe5 As3 Sm1 139.917(17) . 3_667 ?
Fe1 As3 Sm1 135.58(7) 3_666 3_657 ?
Fe1 As3 Sm1 72.20(4) 3_656 3_657 ?
Fe3 As3 Sm1 71.22(5) 3_656 3_657 ?
Fe3 As3 Sm1 133.69(6) 3_666 3_657 ?
Fe1 As3 Sm1 70.13(4) 1_656 3_657 ?
Fe3 As3 Sm1 71.36(4) 1_556 3_657 ?
Fe5 As3 Sm1 139.917(17) . 3_657 ?
Sm1 As3 Sm1 80.17(3) 3_667 3_657 ?
As1 Fe1 As3 109.89(6) . 3_666 ?
As1 Fe1 As3 109.89(6) . 3_656 ?
As3 Fe1 As3 104.76(7) 3_666 3_656 ?
As1 Fe1 As3 108.44(7) . 1_454 ?
As3 Fe1 As3 111.91(6) 3_666 1_454 ?
As3 Fe1 As3 111.91(6) 3_656 1_454 ?
As1 Fe1 Fe3 99.17(8) . . ?
As3 Fe1 Fe3 56.32(4) 3_666 . ?
As3 Fe1 Fe3 56.32(4) 3_656 . ?
As3 Fe1 Fe3 152.39(9) 1_454 . ?
As1 Fe1 Fe1 125.89(7) . 3 ?
As3 Fe1 Fe1 124.17(10) 3_666 3 ?
As3 Fe1 Fe1 56.58(5) 3_656 3 ?
As3 Fe1 Fe1 55.33(7) 1_454 3 ?
Fe3 Fe1 Fe1 107.79(8) . 3 ?
As1 Fe1 Fe1 125.89(7) . 3_565 ?
As3 Fe1 Fe1 56.58(5) 3_666 3_565 ?
As3 Fe1 Fe1 124.17(10) 3_656 3_565 ?
As3 Fe1 Fe1 55.33(7) 1_454 3_565 ?
Fe3 Fe1 Fe1 107.79(8) . 3_565 ?
Fe1 Fe1 Fe1 89.20(11) 3 3_565 ?
As1 Fe1 Fe5 56.80(5) . 3_666 ?
As3 Fe1 Fe5 53.47(5) 3_666 3_666 ?
As3 Fe1 Fe5 115.50(8) 3_656 3_666 ?
As3 Fe1 Fe5 132.53(5) 1_454 3_666 ?
Fe3 Fe1 Fe5 64.15(5) . 3_666 ?
Fe1 Fe1 Fe5 171.82(10) 3 3_666 ?
Fe1 Fe1 Fe5 94.62(4) 3_565 3_666 ?
As1 Fe1 Fe5 56.80(5) . 3_656 ?
As3 Fe1 Fe5 115.50(8) 3_666 3_656 ?
As3 Fe1 Fe5 53.47(5) 3_656 3_656 ?
As3 Fe1 Fe5 132.53(5) 1_454 3_656 ?
Fe3 Fe1 Fe5 64.15(5) . 3_656 ?
Fe1 Fe1 Fe5 94.62(4) 3 3_656 ?
Fe1 Fe1 Fe5 171.82(10) 3_565 3_656 ?
Fe5 Fe1 Fe5 80.71(7) 3_666 3_656 ?
As1 Fe1 Sm1 62.00(4) . 3_556 ?
As3 Fe1 Sm1 165.01(5) 3_666 3_556 ?
As3 Fe1 Sm1 90.12(3) 3_656 3_556 ?
As3 Fe1 Sm1 62.71(4) 1_454 3_556 ?
Fe3 Fe1 Sm1 134.94(5) . 3_556 ?
Fe1 Fe1 Sm1 65.75(5) 3 3_556 ?
Fe1 Fe1 Sm1 116.35(9) 3_565 3_556 ?
Fe5 Fe1 Sm1 118.43(7) 3_666 3_556 ?
Fe5 Fe1 Sm1 71.82(4) 3_656 3_556 ?
As1 Fe1 Sm1 62.00(4) . 3_566 ?
As3 Fe1 Sm1 90.12(3) 3_666 3_566 ?
As3 Fe1 Sm1 165.01(5) 3_656 3_566 ?
As3 Fe1 Sm1 62.71(4) 1_454 3_566 ?
Fe3 Fe1 Sm1 134.94(5) . 3_566 ?
Fe1 Fe1 Sm1 116.35(9) 3 3_566 ?
Fe1 Fe1 Sm1 65.75(5) 3_565 3_566 ?
Fe5 Fe1 Sm1 71.82(4) 3_666 3_566 ?
Fe5 Fe1 Sm1 118.43(7) 3_656 3_566 ?
Sm1 Fe1 Sm1 74.96(4) 3_556 3_566 ?
As1 Fe1 Sm1 163.50(8) . 1_554 ?
As3 Fe1 Sm1 61.96(4) 3_666 1_554 ?
As3 Fe1 Sm1 61.96(4) 3_656 1_554 ?
As3 Fe1 Sm1 88.06(6) 1_454 1_554 ?
Fe3 Fe1 Sm1 64.33(5) . 1_554 ?
Fe1 Fe1 Sm1 63.43(6) 3 1_554 ?
Fe1 Fe1 Sm1 63.43(6) 3_565 1_554 ?
Fe5 Fe1 Sm1 111.99(5) 3_666 1_554 ?
Fe5 Fe1 Sm1 111.99(5) 3_656 1_554 ?
Sm1 Fe1 Sm1 129.19(5) 3_556 1_554 ?
Sm1 Fe1 Sm1 129.19(5) 3_566 1_554 ?
As1 Fe2 As2 90.73(7) . . ?
As1 Fe2 As2 116.47(5) . 3_666 ?
As2 Fe2 As2 114.55(5) . 3_666 ?
As1 Fe2 As2 116.47(5) . 3_656 ?
As2 Fe2 As2 114.55(5) . 3_656 ?
As2 Fe2 As2 104.35(8) 3_666 3_656 ?
As1 Fe2 Fe2 115.39(8) . 3_666 ?
As2 Fe2 Fe2 58.34(6) . 3_666 ?
As2 Fe2 Fe2 56.21(4) 3_666 3_666 ?
As2 Fe2 Fe2 127.70(11) 3_656 3_666 ?
As1 Fe2 Fe2 115.39(8) . 3_656 ?
As2 Fe2 Fe2 58.34(6) . 3_656 ?
As2 Fe2 Fe2 127.70(11) 3_666 3_656 ?
As2 Fe2 Fe2 56.21(4) 3_656 3_656 ?
Fe2 Fe2 Fe2 95.32(10) 3_666 3_656 ?
As1 Fe2 Fe4 59.01(5) . 3_656 ?
As2 Fe2 Fe4 117.07(6) . 3_656 ?
As2 Fe2 Fe4 128.15(7) 3_666 3_656 ?
As2 Fe2 Fe4 57.55(5) 3_656 3_656 ?
Fe2 Fe2 Fe4 173.59(12) 3_666 3_656 ?
Fe2 Fe2 Fe4 85.05(4) 3_656 3_656 ?
As1 Fe2 Fe4 59.01(5) . 3_666 ?
As2 Fe2 Fe4 117.07(6) . 3_666 ?
As2 Fe2 Fe4 57.55(5) 3_666 3_666 ?
As2 Fe2 Fe4 128.15(7) 3_656 3_666 ?
Fe2 Fe2 Fe4 85.05(4) 3_666 3_666 ?
Fe2 Fe2 Fe4 173.59(12) 3_656 3_666 ?
Fe4 Fe2 Fe4 93.87(8) 3_656 3_666 ?
As1 Fe2 Fe5 175.83(9) . . ?
As2 Fe2 Fe5 93.44(7) . . ?
As2 Fe2 Fe5 61.63(5) 3_666 . ?
As2 Fe2 Fe5 61.63(5) 3_656 . ?
Fe2 Fe2 Fe5 67.05(7) 3_666 . ?
Fe2 Fe2 Fe5 67.05(7) 3_656 . ?
Fe4 Fe2 Fe5 118.74(6) 3_656 . ?
Fe4 Fe2 Fe5 118.74(6) 3_666 . ?
As1 Fe2 Fe5 58.03(5) . 3_656 ?
As2 Fe2 Fe5 58.36(5) . 3_656 ?
As2 Fe2 Fe5 169.16(6) 3_666 3_656 ?
As2 Fe2 Fe5 86.41(3) 3_656 3_656 ?
Fe2 Fe2 Fe5 116.09(9) 3_666 3_656 ?
Fe2 Fe2 Fe5 57.47(6) 3_656 3_656 ?
Fe4 Fe2 Fe5 58.84(5) 3_656 3_656 ?
Fe4 Fe2 Fe5 116.67(8) 3_666 3_656 ?
Fe5 Fe2 Fe5 124.52(5) . 3_656 ?
As1 Fe2 Fe5 58.03(5) . 3_666 ?
As2 Fe2 Fe5 58.36(5) . 3_666 ?
As2 Fe2 Fe5 86.41(3) 3_666 3_666 ?
As2 Fe2 Fe5 169.16(6) 3_656 3_666 ?
Fe2 Fe2 Fe5 57.47(6) 3_666 3_666 ?
Fe2 Fe2 Fe5 116.09(9) 3_656 3_666 ?
Fe4 Fe2 Fe5 116.67(8) 3_656 3_666 ?
Fe4 Fe2 Fe5 58.84(5) 3_666 3_666 ?
Fe5 Fe2 Fe5 124.52(5) . 3_666 ?
Fe5 Fe2 Fe5 82.80(6) 3_656 3_666 ?
As1 Fe2 Sm1 98.07(6) . . ?
As2 Fe2 Sm1 171.20(8) . . ?
As2 Fe2 Sm1 61.34(4) 3_666 . ?
As2 Fe2 Sm1 61.34(4) 3_656 . ?
Fe2 Fe2 Sm1 117.01(7) 3_666 . ?
Fe2 Fe2 Sm1 117.01(7) 3_656 . ?
Fe4 Fe2 Sm1 68.17(5) 3_656 . ?
Fe4 Fe2 Sm1 68.17(5) 3_666 . ?
Fe5 Fe2 Sm1 77.76(6) . . ?
Fe5 Fe2 Sm1 126.90(5) 3_656 . ?
Fe5 Fe2 Sm1 126.90(5) 3_666 . ?
As2 Fe3 As3 108.43(6) . 3_656 ?
As2 Fe3 As3 108.43(6) . 3_666 ?
As3 Fe3 As3 103.70(8) 3_656 3_666 ?
As2 Fe3 As3 106.88(8) . 1_554 ?
As3 Fe3 As3 114.58(5) 3_656 1_554 ?
As3 Fe3 As3 114.58(5) 3_666 1_554 ?
As2 Fe3 Fe3 124.13(8) . 3_655 ?
As3 Fe3 Fe3 57.81(5) 3_656 3_655 ?
As3 Fe3 Fe3 127.23(12) 3_666 3_655 ?
As3 Fe3 Fe3 56.77(6) 1_554 3_655 ?
As2 Fe3 Fe3 124.13(8) . 3_665 ?
As3 Fe3 Fe3 127.23(12) 3_656 3_665 ?
As3 Fe3 Fe3 57.81(5) 3_666 3_665 ?
As3 Fe3 Fe3 56.77(6) 1_554 3_665 ?
Fe3 Fe3 Fe3 92.67(11) 3_655 3_665 ?
As2 Fe3 Fe1 96.58(7) . . ?
As3 Fe3 Fe1 55.71(4) 3_656 . ?
As3 Fe3 Fe1 55.71(4) 3_666 . ?
As3 Fe3 Fe1 156.54(9) 1_554 . ?
Fe3 Fe3 Fe1 109.60(9) 3_655 . ?
Fe3 Fe3 Fe1 109.60(9) 3_665 . ?
As2 Fe3 Sm1 161.99(8) . 1_554 ?
As3 Fe3 Sm1 62.31(5) 3_656 1_554 ?
As3 Fe3 Sm1 62.31(5) 3_666 1_554 ?
As3 Fe3 Sm1 91.13(6) 1_554 1_554 ?
Fe3 Fe3 Sm1 65.84(7) 3_655 1_554 ?
Fe3 Fe3 Sm1 65.84(7) 3_665 1_554 ?
Fe1 Fe3 Sm1 65.41(6) . 1_554 ?
As2 Fe3 Sm1 61.24(4) . 3_666 ?
As3 Fe3 Sm1 164.32(6) 3_656 3_666 ?
As3 Fe3 Sm1 91.21(3) 3_666 3_666 ?
As3 Fe3 Sm1 61.77(4) 1_554 3_666 ?
Fe3 Fe3 Sm1 116.45(9) 3_655 3_666 ?
Fe3 Fe3 Sm1 65.12(6) 3_665 3_666 ?
Fe1 Fe3 Sm1 133.73(4) . 3_666 ?
Sm1 Fe3 Sm1 130.96(4) 1_554 3_666 ?
As2 Fe3 Sm1 61.24(4) . 3_656 ?
As3 Fe3 Sm1 91.21(3) 3_656 3_656 ?
As3 Fe3 Sm1 164.32(6) 3_666 3_656 ?
As3 Fe3 Sm1 61.77(4) 1_554 3_656 ?
Fe3 Fe3 Sm1 65.12(6) 3_655 3_656 ?
Fe3 Fe3 Sm1 116.45(9) 3_665 3_656 ?
Fe1 Fe3 Sm1 133.73(4) . 3_656 ?
Sm1 Fe3 Sm1 130.96(4) 1_554 3_656 ?
Sm1 Fe3 Sm1 73.56(4) 3_666 3_656 ?
As1 Fe4 As2 102.62(7) 1_655 . ?
As1 Fe4 As1 114.02(5) 1_655 3_666 ?
As2 Fe4 As1 112.33(6) . 3_666 ?
As1 Fe4 As1 114.02(5) 1_655 3_656 ?
As2 Fe4 As1 112.33(6) . 3_656 ?
As1 Fe4 As1 101.95(8) 3_666 3_656 ?
As1 Fe4 Fe2 121.56(5) 1_655 3_656 ?
As2 Fe4 Fe2 57.16(5) . 3_656 ?
As1 Fe4 Fe2 124.42(8) 3_666 3_656 ?
As1 Fe4 Fe2 55.26(5) 3_656 3_656 ?
As1 Fe4 Fe2 121.56(5) 1_655 3_666 ?
As2 Fe4 Fe2 57.16(5) . 3_666 ?
As1 Fe4 Fe2 55.26(5) 3_666 3_666 ?
As1 Fe4 Fe2 124.42(8) 3_656 3_666 ?
Fe2 Fe4 Fe2 93.87(8) 3_656 3_666 ?
As1 Fe4 Fe4 57.93(6) 1_655 3_766 ?
As2 Fe4 Fe4 123.43(8) . 3_766 ?
As1 Fe4 Fe4 56.08(5) 3_666 3_766 ?
As1 Fe4 Fe4 124.19(11) 3_656 3_766 ?
Fe2 Fe4 Fe4 179.18(9) 3_656 3_766 ?
Fe2 Fe4 Fe4 86.95(3) 3_666 3_766 ?
As1 Fe4 Fe4 57.93(6) 1_655 3_756 ?
As2 Fe4 Fe4 123.43(8) . 3_756 ?
As1 Fe4 Fe4 124.19(11) 3_666 3_756 ?
As1 Fe4 Fe4 56.08(5) 3_656 3_756 ?
Fe2 Fe4 Fe4 86.95(3) 3_656 3_756 ?
Fe2 Fe4 Fe4 179.18(9) 3_666 3_756 ?
Fe4 Fe4 Fe4 92.23(11) 3_766 3_756 ?
As1 Fe4 Fe5 167.15(9) 1_655 . ?
As2 Fe4 Fe5 90.23(7) . . ?
As1 Fe4 Fe5 59.76(4) 3_666 . ?
As1 Fe4 Fe5 59.76(4) 3_656 . ?
Fe2 Fe4 Fe5 65.62(5) 3_656 . ?
Fe2 Fe4 Fe5 65.62(5) 3_666 . ?
Fe4 Fe4 Fe5 114.74(8) 3_766 . ?
Fe4 Fe4 Fe5 114.74(8) 3_756 . ?
As1 Fe4 Sm1 94.35(6) 1_655 1_655 ?
As2 Fe4 Sm1 163.03(7) . 1_655 ?
As1 Fe4 Sm1 59.34(5) 3_666 1_655 ?
As1 Fe4 Sm1 59.34(5) 3_656 1_655 ?
Fe2 Fe4 Sm1 113.43(6) 3_656 1_655 ?
Fe2 Fe4 Sm1 113.43(6) 3_666 1_655 ?
Fe4 Fe4 Sm1 66.16(7) 3_766 1_655 ?
Fe4 Fe4 Sm1 66.16(7) 3_756 1_655 ?
Fe5 Fe4 Sm1 72.80(5) . 1_655 ?
As1 Fe4 Sm1 59.59(4) 1_655 3_656 ?
As2 Fe4 Sm1 59.44(4) . 3_656 ?
As1 Fe4 Sm1 164.73(6) 3_666 3_656 ?
As1 Fe4 Sm1 93.25(3) 3_656 3_656 ?
Fe2 Fe4 Sm1 63.89(4) 3_656 3_656 ?
Fe2 Fe4 Sm1 114.43(7) 3_666 3_656 ?
Fe4 Fe4 Sm1 115.79(9) 3_766 3_656 ?
Fe4 Fe4 Sm1 65.97(6) 3_756 3_656 ?
Fe5 Fe4 Sm1 129.39(5) . 3_656 ?
Sm1 Fe4 Sm1 132.14(4) 1_655 3_656 ?
As1 Fe4 Sm1 59.59(4) 1_655 3_666 ?
As2 Fe4 Sm1 59.44(4) . 3_666 ?
As1 Fe4 Sm1 93.25(3) 3_666 3_666 ?
As1 Fe4 Sm1 164.73(6) 3_656 3_666 ?
Fe2 Fe4 Sm1 114.43(7) 3_656 3_666 ?
Fe2 Fe4 Sm1 63.89(4) 3_666 3_666 ?
Fe4 Fe4 Sm1 65.97(6) 3_766 3_666 ?
Fe4 Fe4 Sm1 115.79(9) 3_756 3_666 ?
Fe5 Fe4 Sm1 129.39(5) . 3_666 ?
Sm1 Fe4 Sm1 132.14(4) 1_655 3_666 ?
Sm1 Fe4 Sm1 71.51(4) 3_656 3_666 ?
As3 Fe5 As1 102.21(6) . 3_666 ?
As3 Fe5 As1 102.21(6) . 3_656 ?
As1 Fe5 As1 95.22(7) 3_666 3_656 ?
As3 Fe5 As2 100.44(6) . 3_656 ?
As1 Fe5 As2 157.34(9) 3_666 3_656 ?
As1 Fe5 As2 80.67(3) 3_656 3_656 ?
As3 Fe5 As2 100.44(6) . 3_666 ?
As1 Fe5 As2 80.67(3) 3_666 3_666 ?
As1 Fe5 As2 157.34(9) 3_656 3_666 ?
As2 Fe5 As2 94.52(7) 3_656 3_666 ?
As3 Fe5 Fe2 137.57(9) . . ?
As1 Fe5 Fe2 106.01(7) 3_666 . ?
As1 Fe5 Fe2 106.01(7) 3_656 . ?
As2 Fe5 Fe2 54.90(5) 3_656 . ?
As2 Fe5 Fe2 54.90(5) 3_666 . ?
As3 Fe5 Fe4 140.48(9) . . ?
As1 Fe5 Fe4 55.22(4) 3_666 . ?
As1 Fe5 Fe4 55.22(4) 3_656 . ?
As2 Fe5 Fe4 106.05(6) 3_656 . ?
As2 Fe5 Fe4 106.05(6) 3_666 . ?
Fe2 Fe5 Fe4 81.96(7) . . ?
As3 Fe5 Fe2 138.58(3) . 3_656 ?
As1 Fe5 Fe2 110.03(7) 3_666 3_656 ?
As1 Fe5 Fe2 50.63(5) 3_656 3_656 ?
As2 Fe5 Fe2 50.62(5) 3_656 3_656 ?
As2 Fe5 Fe2 109.69(8) 3_666 3_656 ?
Fe2 Fe5 Fe2 55.48(5) . 3_656 ?
Fe4 Fe5 Fe2 55.54(5) . 3_656 ?
As3 Fe5 Fe2 138.58(3) . 3_666 ?
As1 Fe5 Fe2 50.63(5) 3_666 3_666 ?
As1 Fe5 Fe2 110.03(7) 3_656 3_666 ?
As2 Fe5 Fe2 109.69(8) 3_656 3_666 ?
As2 Fe5 Fe2 50.62(5) 3_666 3_666 ?
Fe2 Fe5 Fe2 55.48(5) . 3_666 ?
Fe4 Fe5 Fe2 55.54(5) . 3_666 ?
Fe2 Fe5 Fe2 82.80(6) 3_656 3_666 ?
As3 Fe5 Fe1 51.99(5) . 3_666 ?
As1 Fe5 Fe1 50.55(4) 3_666 3_666 ?
As1 Fe5 Fe1 108.73(7) 3_656 3_666 ?
As2 Fe5 Fe1 151.74(9) 3_656 3_666 ?
As2 Fe5 Fe1 85.96(4) 3_666 3_666 ?
Fe2 Fe5 Fe1 139.23(3) . 3_666 ?
Fe4 Fe5 Fe1 100.91(6) . 3_666 ?
Fe2 Fe5 Fe1 154.00(8) 3_656 3_666 ?
Fe2 Fe5 Fe1 92.43(4) 3_666 3_666 ?
As3 Fe5 Fe1 51.99(5) . 3_656 ?
As1 Fe5 Fe1 108.73(7) 3_666 3_656 ?
As1 Fe5 Fe1 50.55(4) 3_656 3_656 ?
As2 Fe5 Fe1 85.96(4) 3_656 3_656 ?
As2 Fe5 Fe1 151.74(9) 3_666 3_656 ?
Fe2 Fe5 Fe1 139.23(3) . 3_656 ?
Fe4 Fe5 Fe1 100.91(6) . 3_656 ?
Fe2 Fe5 Fe1 92.43(4) 3_656 3_656 ?
Fe2 Fe5 Fe1 154.00(8) 3_666 3_656 ?
Fe1 Fe5 Fe1 80.71(7) 3_666 3_656 ?

#----------------------------- REFINIMENT DETAILS -------------------------#

_iucr_refine_instructions_details
;
TITL  SmFe5As3 in space group P 21/m
CELL   0.71073    7.18704   3.85051   9.71547  90.000 100.538  90.000
ZERR         4    0.00003   0.00002   0.00005   0.000   0.001   0.000
LATT  1
SYMM -X,1/2+Y,-Z
SFAC FE AS SM
UNIT 10 6 2
L.S.  4
MERG 0
BOND
rem TWIN -0.3547  0   0.6452    0  -1   0     1.3549  0   0.3547
ACTA
FMAP   2
PLAN     25
WGHT    0.088200
EXTI    0.010646
BASF   0.43762
FVAR       0.26625
SM1   3    0.193020    0.250000    0.783832    10.50000    0.00846    0.00451 =
         0.00570    0.00000    0.00077    0.00000
AS1   2    0.099123    0.250000    0.340741    10.50000    0.00679    0.00557 =
         0.00576    0.00000   -0.00016    0.00000
AS2   2    0.567744    0.250000    0.332372    10.50000    0.00707    0.00533 =
         0.00589    0.00000    0.00139    0.00000
AS3   2    0.747635    0.250000    0.976661    10.50000    0.01368    0.00516 =
         0.00544    0.00000    0.00031    0.00000
FE1   1    0.083544    0.250000    0.091325    10.50000    0.00836    0.01192 =
         0.00728    0.00000    0.00249    0.00000
FE2   1    0.381703    0.250000    0.511398    10.50000    0.00740    0.00513 =
         0.00529    0.00000    0.00039    0.00000
FE3   1    0.461395    0.250000    0.085078    10.50000    0.00728    0.01259 =
         0.00735    0.00000   -0.00008    0.00000
FE4   1    0.870319    0.250000    0.496068    10.50000    0.00964    0.00478 =
         0.00565    0.00000    0.00022    0.00000
FE5   1    0.683110    0.250000    0.717157    10.50000    0.01107    0.00816 =
         0.00929    0.00000    0.00112    0.00000

HKLF    5

REM   SmFe5As3 in space group P 21/m
REM R1 =  0.0365 for    3051 Fo > 4sig(Fo)  and  0.0395 for all    3378 data
REM     57 parameters refined using      0 restraints

END

WGHT      0.0882      0.0000

REM Highest difference peak  2.404,  deepest hole -3.113,  1-sigma level  0.720
Q1    1   0.4063  0.1188  0.1134  11.00000  0.05    2.00
Q2    1   0.6548  0.1359  0.1608  11.00000  0.05    1.99
Q3    1   0.1510  0.1279  0.2697  11.00000  0.05    1.94
Q4    1   0.6835  0.1459  0.8826  11.00000  0.05    1.88
Q5    1  -0.0091  0.1370  0.2554  11.00000  0.05    1.88
Q6    1   0.1187  0.1368 -0.0356  11.00000  0.05    1.82
Q7    1   0.2261  0.0814  0.7674  11.00000  0.05    1.82
Q8    1   0.1249  0.2500  0.7246  10.50000  0.05    1.79
Q9    1   0.0981  0.1305 -0.0715  11.00000  0.05    1.74
Q10   1   0.2621  0.1347  0.6070  11.00000  0.05    1.73
Q11   1   0.7360  0.1261  0.3591  11.00000  0.05    1.71
Q12   1   0.2151  0.1600 -0.0205  11.00000  0.05    1.67
Q13   1   0.3330  0.1471  0.6011  11.00000  0.05    1.66
Q14   1   0.0359  0.1328  0.3992  11.00000  0.05    1.63
Q15   1   0.0989  0.1398  0.3343  11.00000  0.05    1.61
Q16   1   0.4998  0.1349  0.3810  11.00000  0.05    1.55
Q17   1   0.6980  0.1319  0.7159  11.00000  0.05    1.54
Q18   1   0.7721  0.1354  0.8765  11.00000  0.05    1.49
Q19   1   0.0821  0.1201  0.7034  11.00000  0.05    1.48
Q20   1   0.1388  0.0911  0.8166  11.00000  0.05    1.48
Q21   1   0.5208 -0.1340  0.1814  11.00000  0.05    1.48
Q22   1   0.1614  0.1412  0.1871  11.00000  0.05    1.47
Q23   1   0.8222  0.1010  0.4222  11.00000  0.05    1.45
Q24   1   0.0593 -0.1263  0.3085  11.00000  0.05    1.45
Q25   1   0.5785  0.1538  0.3373  11.00000  0.05    1.45
;
