# Supplementary material for: Giant Magnetostriction in Ferrimagnetic SmFe5As3
Source: Angew Chem Int Ed Engl. 2026 Mar 25;65(20):e22578. doi: 10.1002/anie.202522578 (PMC13159432; doi:10.1002/anie.202522578)
Supplement: Supplementary file 1 — Supporting File 1: The additional references are cited in supporting information [42, 43, 44, 45, 46, 47, 48, 49, 50, 51, 52, 53, 54, 55, 56, 57, 58, 59, 60, 61, 62, 63, 64, 65, 66, 67]. [file ANIE-65-e22578-s001.zip › anie71879-sup-0002-Data/yupr_2525_SmFe5As3.fcf]

data_SmFe5As3_OK_163e
#
# h,k,l, Fc-squared, Fo-squared, sigma(Fo-squared), status flag
#
data_shelx
_shelx_title '  SmFe5As3 in space group P 21/m'
_shelx_refln_list_code          4
_shelx_F_calc_maximum      286.17
_exptl_crystal_F_000       582.00
_reflns_d_resolution_high  0.6506

loop_
 _space_group_symop_operation_xyz
 'x, y, z'
 '-x, y+1/2, -z'
 '-x, -y, -z'
 'x, -y-1/2, z'

_cell_length_a     7.1870
_cell_length_b     3.8505
_cell_length_c     9.7155
_cell_angle_alpha  90.000
_cell_angle_beta  100.538
_cell_angle_gamma  90.000

_shelx_F_squared_multiplier     1.000

loop_
 _refln_index_h
 _refln_index_k
 _refln_index_l
 _refln_F_squared_calc
 _refln_F_squared_meas
 _refln_F_squared_sigma
 _refln_observed_status
  -8  -3  -2        175.29         51.51        45.30 o
  -7  -1  -4       7956.79       7075.02        96.24 o
  -8  -3  -3       3383.42       3414.63        74.45 o
  -5  -3   2       3465.92       3313.07        44.57 o
  -6  -1  -2        850.08        841.03        29.27 o
  -8  -2  -4       2897.78       3005.83        63.60 o
  -8  -2  -6       1404.15       1366.15        69.61 o
  -5  -2   1          7.56          6.49        16.36 o
  -2   1  -4          2.48         47.68        14.95 o
  -5  -4   2        276.87        268.33        33.59 o
  -7  -3  -1       6654.51       6333.71        68.33 o
  -6  -2   0       3299.31       3278.71        39.02 o
  -7  -1  -6         37.46         28.92        42.04 o
  -1   1 -12          2.75          2.82        29.62 o
  -4   0  -2       2957.46       2993.19        28.43 o
  -7  -4  -1        364.51        414.48        54.07 o
  -3  -3   3       9092.06       9833.87        38.71 o
  -7  -2  -2        422.18        369.12        33.18 o
  -7  -4   0         78.01         51.07        39.22 o
   2   4  -9         93.33         87.05        34.85 o
  -5   0  -4       5684.52       5713.20        48.39 o
  -3  -4   3        641.73        662.81        19.50 o
  -1   0  -9          2.94          6.35        18.48 o
  -5  -1  -1      11229.95      10385.06        52.50 o
  -7  -2  -4        768.43        678.62        45.36 o
  -6  -1  -3       1199.68       1071.81        32.41 o
  -6  -3   0       3009.07       3000.04        45.77 o
  -7  -3  -2        976.30        878.11        42.13 o
  -6  -4   0       1375.50       1368.89        49.10 o
  -7  -4  -2        295.97        217.65        55.61 o
  -5  -4   1          0.02          0.42        24.26 o
  -6  -1  -5       1396.82       1435.20        44.03 o
  -6  -2  -2       1378.04       1198.90        33.28 o
  -7  -2  -7       2568.61       2443.19        71.78 o
  -7  -3  -4       5299.68       4752.38        81.78 o
  -7  -2  -5        877.66        891.48        47.21 o
  -5  -5   0        629.20        769.39        61.30 o
  -4  -2   1      56536.51      58734.62       145.81 o
  -4   0  -4       1029.89       1036.45        26.19 o
  -2   0  -1       1122.52       1360.88        13.95 o
  -2   1  -6       1477.26       1451.67        31.06 o
  -7  -3  -6         20.31         13.26        46.83 o
  -5  -1  -3       4908.68       4715.72        42.85 o
  -6  -1  -6       1026.33        950.94        42.00 o
  -6  -3  -2        561.37        515.59        34.89 o
  -4  -5   1         11.61         40.34        53.04 o
  -6  -4  -2        794.30        757.14        52.14 o
  -5  -4   0         52.67         42.32        26.80 o
   2   4  -7        193.13        193.91        31.75 o
   0   1  -7         31.66         39.64        14.25 o
  -5  -2  -1        293.82        231.55        22.31 o
  -6  -2  -5       2642.26       2654.53        54.10 o
  -3  -1   0       4338.94       4440.57        34.65 o
  -4   0  -5       8249.62       9154.27        58.69 o
  -5  -5  -1       3288.47       4189.98        95.74 o
   0   0  -1          4.54          0.14         2.26 o
  -4   0  -7       4964.89       5012.57        67.38 o
  -4  -3   1          3.07          7.05        21.16 o
  -6  -2  -8       2779.51       2759.77        73.52 o
  -4  -4   1      25694.33      26367.75       133.10 o
  -5  -1  -4         54.98         61.23        22.01 o
  -1   1  -8          3.89          2.26        17.91 o
  -6  -3  -3        646.00        554.25        38.29 o
  -6  -4  -3       4258.00       4104.69        70.48 o
  -3   0  -3       2067.54       2116.13        25.78 o
  -5  -1  -6      12482.71      13071.61        96.81 o
  -6  -3  -5        905.74        833.84        50.75 o
  -2  -2   2       1174.93       1165.08        17.30 o
  -5  -3  -1       6793.48       6465.79        58.46 o
  -5  -4  -1        131.04        158.32        43.60 o
  -4  -1  -2       5555.43       5891.57        42.39 o
  -5  -2  -3       6647.82       6699.07        56.08 o
  -3   0  -4         47.83         56.44        16.93 o
  -5  -1  -7        347.99        339.70        38.40 o
  -6  -3  -6        643.87        593.73        50.43 o
  -1   1  -5        960.65        960.59        21.25 o
  -4  -5  -1       1145.95        897.12        74.81 o
   0   5  -7          0.56          6.07        79.56 o
  -3   0  -5       1102.51       1155.02        27.91 o
  -5  -4  -3       3185.84       2749.57        57.69 o
  -5  -3  -3       2333.21       2198.61        42.01 o
  -5  -2  -9       1962.50       1779.90        65.17 o
  -4  -1  -4      17794.19      18908.59        79.41 o
  -5  -2  -4       4564.42       4290.65        48.29 o
  -5  -2  -6        884.44        849.69        41.85 o
  -5  -2  -8         24.90         24.83        34.56 o
  -3   2 -10         22.74         12.41        33.72 o
  -3   0  -8       6139.22       6322.52        66.31 o
  -5  -3  -9       3420.41       3146.65        82.97 o
  -4  -1  -9        125.76        124.17        31.89 o
  -4   1  -9         97.86         78.31        31.32 o
  -5  -4  -5        170.06        111.34        36.12 o
  -1   4  -9          1.70          2.26        43.45 o
  -4  -4  -1       1059.13       1170.76        41.86 o
   0   3  -7          5.31          1.97        23.28 o
  -5  -2  -7        702.50        695.77        42.53 o
  -3   0  -6        409.90        458.10        27.12 o
  -5  -4  -6        601.38        492.65        59.18 o
  -5  -4  -4       2679.76       2617.80        62.87 o
  -5  -3  -6       8072.52       7595.56        90.97 o
  -4  -1  -7        320.65        377.11        33.32 o
  -4  -5  -2       1612.00       2052.08        89.74 o
  -5  -3  -4         70.10        137.13        33.86 o
  -3  -5   0        427.27        347.06        71.02 o
  -4  -1  -5       1445.91       1499.22        32.59 o
  -2  -4   2        704.41        401.08        28.55 o
  -4  -2  -2       2291.91       2145.77        30.28 o
  -2  -3   2      24309.45      18549.23        79.85 o
  -4  -1  -8          5.92         17.63        34.84 o
  -3  -2   0      12211.05      12046.17        57.57 o
  -5  -3  -7        280.81        251.39        47.43 o
  -4  -2 -10       2311.33       2078.32        70.75 o
  -4  -4  -2       1148.30       1255.56        49.23 o
  -4  -2  -4        817.30        674.55        27.43 o
  -4  -3  -2       3306.33       3283.88        46.70 o
  -4  -3 -10       4204.84       4406.72        96.92 o
  -3  -4   0       5485.25       5789.66        69.39 o
  -4  -2  -7       3813.60       3648.86        61.68 o
  -4  -4  -4        468.47        482.11        50.98 o
  -4  -3  -9        109.50        133.33        38.24 o
  -4   3  -9         85.21         58.27        46.42 o
  -3  -3   0       1664.04       1522.17        33.04 o
  -4  -3  -4      10510.89      10584.34        70.31 o
  -1  -1   1        415.90        436.07         7.93 o
  -4  -2  -8       2620.85       2560.80        50.40 o
  -3  -5  -2       5470.08       6553.13       108.93 o
  -4  -2  -5       5997.93       6113.47        52.95 o
  -4  -4  -7       1986.61       2033.20        69.56 o
  -4  -3  -7        174.58        145.35        41.21 o
  -3  -1  -8        286.79        275.85        31.76 o
  -3  -2 -11       2987.74       3121.53        77.67 o
  -4  -3  -8          2.93         92.11        45.99 o
  -3  -1  -7          1.79          3.39        19.89 o
  -3   1  -7          1.40          5.64        21.58 o
  -3  -1  -9        442.45        408.84        37.00 o
  -4  -3  -5       1027.70        972.91        35.92 o
  -2   0  -7       7775.86       7822.19        50.36 o
  -3  -3 -11       5288.15       3851.82        99.41 o
  -3  -5  -3        260.35        301.48        85.39 o
  -3  -2 -10         29.22         30.47        31.04 o
  -5   2  -8         19.37         15.52        38.37 o
  -3  -1  -6       5871.04       5440.49        45.71 o
  -2  -1  -1      42769.97      41280.11        83.29 o
  -3  -4  -2        456.28        497.96        40.53 o
   0   1  -7         40.69         43.03        16.22 o
  -3  -2  -8       4715.42       4601.37        70.10 o
  -3  -2  -9        578.41        552.47        42.80 o
  -3  -4  -8       2447.22       2141.99        77.00 o
  -1   0  -2          3.92         29.91         7.05 o
  -1   0  -2          3.05         14.53         7.05 o
  -3   0  -4         37.22         48.96        14.81 o
  -3  -2  -4         42.45         43.03        15.80 o
  -2  -5  -1       6895.83       6567.60       166.48 o
   0   1  -6       5499.86       5851.44        33.16 o
  -3  -2  -3       1599.78       1447.40        26.96 o
  -3  -2  -5        932.00        870.64        27.02 o
  -3  -3  -8        168.78        159.04        41.77 o
  -3  -4  -3       1004.18       1029.92        48.79 o
  -3  -4  -5        649.00        613.57        50.72 o
  -3  -3  -9        358.83        396.42        50.12 o
  -2  -1 -10        950.97        813.48        43.13 o
  -2  -1  -9      11791.00      12268.46        99.54 o
  -3  -3  -7          0.27          2.54        25.25 o
  -3   3  -7          0.21         -0.14        29.90 o
  -3  -2  -6        342.28        318.69        28.10 o
  -3  -3  -5        810.71        792.10        34.07 o
  -3  -3  -3        452.86        367.11        29.38 o
  -2  -5  -3        993.01        713.09        90.48 o
  -3  -3  -6       4008.91       3651.52        50.02 o
  -3  -4  -4         21.91         18.34        24.97 o
  -2   4  -5        113.60        136.30        44.45 o
  -2  -2 -10        632.36        647.46        48.03 o
  -1   0  -7       1304.57       1224.51        26.36 o
  -2  -4  -9        609.30        609.19        67.94 o
  -1   0  -8       6000.78       5935.49        46.01 o
  -2  -5  -4         13.67        124.00        89.72 o
  -2  -2  -9        886.65        841.91        46.37 o
  -2  -1  -7       1136.52       1016.54        30.30 o
  -2  -3 -10        621.44        544.97        56.08 o
  -2  -4  -1        461.31        394.89        41.52 o
  -2  -3  -9       7676.91       7553.37        99.78 o
  -2  -1  -4          2.48         16.36        16.22 o
  -1  -3 -12          0.03         -1.27        41.47 o
  -7   3  -6         15.81          9.17        62.07 o
  -2  -2  -1        842.47        808.51        19.68 o
  -1  -1 -10       1206.72       1178.76        46.41 o
  -1   0  -5       2326.37       2261.43        25.10 o
  -2  -4  -6        662.66        536.87        53.97 o
  -2  -4  -7       2541.45       2651.59        63.56 o
  -2  -3  -1      18271.45      16169.85        94.74 o
  -1  -2 -11        702.87        619.42        55.81 o
  -2  -2  -6        931.22        908.40        29.57 o
  -2  -2  -7       5618.23       5799.71        53.90 o
  -1  -3 -11       1610.29       1609.65        69.93 o
  -2  -4  -4      18098.93      18242.14       131.44 o
  -2  -3  -6        986.56        983.70        35.64 o
  -2  -3  -7        803.47        672.84        39.72 o
  -1  -2 -10       2259.17       2249.98        59.43 o
  -1  -4   1        354.13        550.53        36.15 o
  -1  -3 -10        784.60        821.31        56.95 o
  -1  -4  -9          2.19          1.41        35.69 o
  -5   4  -5        132.33        125.16        56.86 o
   0   5  -1         87.75        318.30       122.04 o
  -1  -5  -2       3501.83       5323.48       142.19 o
  -2  -2  -4      39415.79      37018.92       105.17 o
  -1  -5  -4        773.15       1227.93        96.09 o
   0  -1 -11      10113.56       9457.26       115.68 o
   0   0  -9       8533.63       8911.47        58.30 o
  -2  -4  -5        145.98        161.43        26.81 o
  -3   4  -4         17.05         32.73        42.88 o
  -2  -3  -4          1.04         11.85        27.08 o
  -1  -5  -5        327.86        209.06        87.52 o
   0  -2 -12       2540.00       2608.66        70.93 o
  -1  -2  -9          2.05          4.66        21.02 o
  -5   2  -5        220.13        180.80        32.04 o
  -1  -1  -8         47.78         57.56        25.68 o
   0  -3 -12        488.39        468.39        70.46 o
   0   0  -8       7130.07       7028.08        50.11 o
  -1  -4  -8       2829.49       2698.80        64.17 o
   1   1  -7      12648.45      12839.90        46.88 o
   0  -2 -11        901.58        775.94        54.57 o
   0  -3 -11       6731.20       6147.15       111.81 o
  -1  -4   0         28.92         27.51        14.11 o
  -1  -2  -8       4815.87       4746.71        48.75 o
  -1  -3  -8         55.28        100.03        35.69 o
  -1  -2  -7       1044.92        961.00        29.29 o
  -1  -3  -7      10251.97      10239.71        75.04 o
  -1  -2   1        397.35        341.20        11.17 o
   0   2  -2         64.54         59.26         9.88 o
  -1  -3   1        158.18        208.60        15.81 o
  -1  -4  -4       3880.11       3326.60        50.58 o
   1  -3 -12       2822.99       3014.55        82.17 o
   1  -2 -12       2424.19       2219.33        74.75 o
  -1  -4  -5       1062.34        945.92        48.51 o
  -1  -1  -5        960.65        971.49        20.40 o
   0  -4  -9       3970.08       4269.79        75.42 o
   0  -5  -6       1624.71       1950.23        93.29 o
   0  -1  -9       1306.10       1300.74        33.56 o
  -1  -4  -2          0.83         55.30        32.87 o
   0  -5  -5       5490.07       6396.13       103.22 o
   0  -4  -8       2491.34       2769.86        62.42 o
  -1  -1  -2      14690.45      15614.89        45.18 o
   0   0  -6       3596.03       3843.66        28.80 o
   1   0  -9       1999.75       1915.84        34.77 o
   0  -1  -8       5507.74       5663.30        45.50 o
   0  -3  -9        689.28        663.39        40.13 o
   0  -5  -3       6297.57       9821.39       128.91 o
   0   4  -1          5.62          4.09        29.06 o
   0  -2  -9       6941.00       7188.22        62.79 o
   1   4   0         22.50         38.23        28.21 o
   1  -4 -10        298.66        327.75        57.87 o
  -1  -2  -5       1765.16       1716.33        26.12 o
   0  -3  -8       2634.38       2632.35        45.16 o
  -1  -2   0         26.77         38.51         7.62 o
   0  -2  -8       5193.24       5173.17        49.11 o
   1  -1 -10       1827.17       1914.93        38.98 o
   1   1  -4       3797.97       3940.65        20.45 o
   1  -4  -9        935.27        953.99        56.82 o
  -1  -3  -2       7618.96       7295.81        56.71 o
   1  -3 -10       1249.60       1189.36        47.68 o
   0  -4  -6       1417.50       1350.39        50.68 o
  -9   3  -1         14.08          7.90        58.82 o
   1  -5  -6        898.40       1314.14        76.46 o
   1  -2 -10        445.41        386.38        35.87 o
  -1  -2  -2          0.99          6.63        12.41 o
   0  -4  -5        584.86        595.59        38.00 o
   1  -1  -9       1085.80       1089.95        32.12 o
   0   5   1         87.75        234.07        86.77 o
   2  -1 -11        368.49        412.70        37.70 o
   2  -4 -10        394.30        404.62        55.91 o
   1  -3  -9        719.00        721.24        39.00 o
   2  -3 -11        323.43        381.42        49.69 o
   0  -1  -7         40.69         38.66        14.95 o
   0   0  -3       1065.72       1390.90        13.10 o
   0  -1  -6       5499.86       5887.49        37.63 o
   2  -2 -11        404.83        426.84        40.81 o
   1  -2  -9       1620.14       1633.47        39.81 o
   0  -3  -6       3313.44       3443.88        46.28 o
   3  -3 -12       2211.75       2055.47        65.34 o
   1  -5  -4        377.94        598.60        59.72 o
   1   0  -7        555.07        597.40        18.52 o
   0  -4  -3        417.79        452.46        31.92 o
   3  -2 -12        533.03        529.76        50.14 o
   0  -2  -6       2786.84       2866.97        31.61 o
   2  -3 -10       6386.69       6932.45        75.87 o
   2  -1 -10       9614.58      10427.14        72.50 o
   0  -3  -5      12728.42      12798.36        62.08 o
   0  -4   1          7.22          2.12        12.84 o
   0   0  -1          5.83         -0.28         2.12 o
   2  -4  -9        119.94        108.22        32.88 o
  -7   4   0         60.71         38.94        41.48 o
   0  -4   0      60331.41      24352.66        98.32 o
   2  -2 -10        512.52        529.10        34.32 o
   1  -5  -1         78.85         34.99        56.58 o
   1  -4  -6       1135.28       1069.54        39.47 o
   3  -3 -11       1805.15       1885.46        56.08 o
   3  -1 -11       2913.61       3043.94        49.59 o
   4  -3 -12       6146.26       6452.60        91.59 o
   2  -4  -8       1476.86       1442.40        50.67 o
   0   2  -1          3.89          2.40         5.64 o
   3  -2 -11        728.44        767.71        41.12 o
   1  -3  -7       7535.24       7432.85        65.78 o
   2  -5  -5         14.75         72.79        54.73 o
   4  -2 -12       1758.86       1740.15        57.64 o
   2   0  -8       5043.70       5327.61        43.03 o
   3  -4  -9       7017.80       7163.02        86.22 o
   0  -4  -1          7.22          9.03        15.80 o
  -1   4   0         22.50         26.38        21.02 o
   2  -4  -7        289.17        267.35        39.10 o
   1  -2  -7        365.82        330.75        21.75 o
   0  -3  -3      16816.33      16134.26        82.73 o
   4  -3 -11         99.59         91.57        37.67 o
  -9   3   2        213.30        189.53        42.76 o
   1  -4  -4       5950.64       5932.62        65.03 o
   2  -3  -8       2343.71       2203.01        46.97 o
   3  -5  -6       1707.06       1676.11        70.93 o
   4  -1 -11        120.60        114.15        27.37 o
   3   0  -9      16783.54      18237.41        83.59 o
   3  -4  -8       2882.38       3069.86        52.53 o
   0  -1  -3      39603.54      37424.72        96.26 o
   1  -2  -6       2035.48       2137.93        26.85 o
   2  -1  -8       3627.44       3692.00        43.53 o
   0  -2  -3        788.11        804.08        19.25 o
   3  -3  -9        258.87        260.14        34.58 o
   2  -2  -8       3559.90       3707.93        45.04 o
   2   0  -7        251.43        297.92        16.10 o
   4  -4  -9        110.00        163.39        45.86 o
   2  -5  -2       9343.66      11508.84        73.46 o
   4  -3 -10          2.60         30.19        39.78 o
   2  -3  -7       1411.71       1448.00        31.29 o
   5  -3 -11       1426.13       1577.79        57.87 o
   3  -1  -9        497.45        524.51        27.12 o
   3  -2  -9      13023.17      13519.79        83.59 o
   2   1  -5          0.28         18.20         9.73 o
   2  -4  -5      24043.62      24339.57       127.40 o
   0   4   1          5.62          1.97        17.07 o
   4  -2 -10       7391.91       7718.94        74.10 o
   5  -2 -11        398.48        424.98        42.64 o
   4  -1 -10          4.98         23.70        27.65 o
   3  -3  -8       2059.93       2080.55        37.15 o
   2  -2  -7        275.68        277.00        19.06 o
   3   0  -8       7898.92       8348.29        43.68 o
   1  -3  -4       1464.58       1454.91        30.47 o
   4  -3  -9        673.69        681.98        36.17 o
   5  -3 -10       2043.26       2027.58        50.73 o
   1  -4  -1        354.13        379.40        24.14 o
   1   0  -4      20488.97      23810.38        65.11 o
   3  -4  -6        310.67        301.67        36.84 o
   3  -5  -3       4017.42       4571.57        74.01 o
   3  -2  -8       5841.15       5984.08        44.88 o
   3  -1  -8       2976.05       2989.66        31.61 o
   6  -2 -11       2106.13       2214.75        51.87 o
   4  -2  -9        192.09        207.60        26.11 o
   5  -2 -10       1062.63       1090.04        37.05 o
   5  -4  -8         53.45         46.56        44.02 o
   4  -1  -9       1375.63       1364.45        28.89 o
   5  -1 -10       3007.65       3198.00        42.21 o
   1  -4   0         28.92         14.53        13.68 o
   0  -2  -1          5.00          2.40         7.05 o
   4  -3  -8         39.92         28.21        23.00 o
  -7   3   3          0.28          6.07        24.26 o
   4  -5  -4       1264.04       1538.79        58.56 o
   2  -3  -5          3.76         14.11        20.17 o
   3  -4  -5       1152.14       1071.71        33.95 o
   3   1  -6       7789.72       7877.53        43.25 o
   7  -2 -11        101.34         66.59        38.94 o
   1  -1  -4       3797.97       3706.20        31.11 o
   4  -4  -6         20.84          7.19        26.38 o
  -5   4   3        168.93        177.81        28.08 o
  -7   4   5        159.67        171.73        38.95 o
   3  -3  -6       4012.21       3980.80        48.63 o
   6  -3  -9        589.25        611.03        45.34 o
   2  -4  -2        704.41        783.09        27.84 o
   4  -3  -7       3883.58       4147.32        55.27 o
   5  -3  -8       6874.81       7156.63        76.98 o
   2   0  -5      76531.33      82081.10       160.47 o
   4  -1  -8         59.93         73.36        15.80 o
  -7   1   3          0.10          2.68        16.65 o
   2  -2  -5      52880.08      51465.98       145.91 o
  -1   2   0         20.83         16.22         5.78 o
   7  -2 -10       8266.78       8839.38        93.92 o
   3  -5   0        427.27        303.99        43.35 o
   6  -4  -7         74.74         63.35        31.04 o
   2  -1  -5          0.28         10.72        10.58 o
   1  -4   2          0.83         29.62        15.94 o
   6  -2  -9        180.00        209.71        33.45 o
   3  -2  -6        736.91        667.97        22.20 o
   3   0  -6       1125.10       1138.81        21.54 o
   5  -2  -8        101.65        115.98        25.68 o
   8  -2 -10         63.17         69.55        36.96 o
  -9   2   7          6.41         15.52        37.52 o
   4  -2  -7       6170.43       6119.17        57.43 o
   3  -4  -3        641.73        605.02        29.67 o
   6  -1  -9        972.75        935.11        36.34 o
   4   0  -7       8258.59       8863.38        58.98 o
   1  -3  -1        158.18        161.75        13.27 o
   5  -1  -8      10838.97      11312.56        79.19 o
   4  -5  -1         11.61         30.47        43.87 o
   4  -1  -7       5879.01       6316.69        53.60 o
   6  -4  -6       5036.27       5315.66        79.58 o
   4  -4  -4        113.33        121.49        24.27 o
   5  -4  -5      10627.19      12239.74        73.55 o
   5  -5  -2       1475.23       1541.84        59.43 o
  -1  -1   4       3797.97       3901.04        24.48 o
  -6   4   7         58.16         68.85        41.05 o
   7  -3  -7       2221.45       2277.31        56.42 o
   2  -3  -2      24309.45      23606.61        87.61 o
   8  -2  -8       7108.47       8471.79        68.20 o
   7  -4  -5        205.19        169.77        34.58 o
   6  -3  -6        975.88       1098.06        29.55 o
  -1   5   6         13.13         14.25        40.49 o
   3   2  -3       2182.31       2092.71        14.94 o
   3  -3  -3       9092.06       9223.89        60.61 o
   5   1  -6          5.96          8.89        13.97 o
   8  -1  -8        960.57       1078.41        33.79 o
   4  -3  -4       2690.89       3009.54        31.56 o
   5  -5   0        629.20        738.31        49.30 o
   7  -2  -7          1.84         29.34        29.20 o
   5  -4  -3        217.09        147.20        22.72 o
  -4   4   6         16.22         14.81        27.79 o
   2  -4   1        461.31        408.31        20.20 o
   7  -4  -4         42.69         51.91        44.30 o
   8  -3  -6        229.24        203.51        31.90 o
  -7   3   9        276.20        225.83        37.69 o
   9  -2  -7          8.24         17.07        33.86 o
  -8   2  10         49.16         35.97        39.36 o
   7  -1  -7       3353.24       3375.01        50.79 o
   6  -2  -6       8712.38       9091.15        73.74 o
   1  -2  -1        397.35        360.42        10.04 o
   7   0  -7          1.31         22.57        24.54 o
   6  -4  -3       2671.97       2722.53        53.22 o
   3  -4   0       5485.25       5647.73        46.93 o
   5  -4  -2        276.87        298.68        31.20 o
   5  -2  -5      21531.68      23444.84       104.17 o
   4  -4  -1      25694.35      24137.69       108.67 o
  10  -1  -7       1046.72        975.90        56.83 o
   6  -1  -6       1555.48       1568.26        32.87 o
   8  -3  -5        463.57        413.45        41.66 o
   6   0  -6      10714.55      12189.51        55.72 o
   0  -2   1          5.00         17.49         3.24 o
   4  -2  -4        345.19        404.75        13.98 o
   2  -2  -2       1174.93       1046.53        17.58 o
   9  -2  -6       7683.21       7773.12        88.64 o
   5   1  -5       2386.36       2718.56        24.31 o
   3  -2  -3       2182.31       2200.83        26.75 o
  -7   2  11         78.86         27.23        40.35 o
   5  -1  -5       2386.36       2332.39        32.84 o
   7  -4  -2        131.29        164.81        45.01 o
   5   0  -5      29172.55      32650.92       110.08 o
   9  -1  -6         97.89        101.02        36.82 o
   4   1  -4       4808.44       5614.67        27.75 o
   8  -2  -5        141.06         92.99        31.04 o
   4  -1  -4       4808.44       4941.59        39.53 o
   6  -4  -1       2991.00       2752.55        45.45 o
   6  -3  -3       4414.42       4332.36        55.20 o
   9  -2  -5          0.12          0.71        28.35 o
  -6   2  10        188.49        154.39        29.92 o
   4   0  -4        440.90        458.61        11.73 o
   3   1  -3      16905.10      18790.99        56.91 o
  10  -1  -5       2702.42       2735.99        57.46 o
   3  -1  -3      16905.10      20018.73        51.72 o
   7  -4  -1       6240.79       6069.33        69.91 o
   8  -1  -5        758.55        678.51        33.07 o
   6   0  -5         60.78         66.17        13.26 o
   5  -4   0        245.80        312.63        30.63 o
   1  -1  -1        415.90        415.82         7.50 o
   7  -3  -3          0.36          7.90        22.85 o
  -4   3   8         31.06         25.53        24.83 o
  10  -2  -4       1406.31       1167.64        57.58 o
   7  -2  -4         81.27        142.78        24.55 o
   5  -3  -2       3465.92       3413.04        43.01 o
  -3   4  10        229.62        214.09        48.27 o
   8   0  -5        194.01        229.76        28.79 o
   3   0  -3       3967.57       4382.21        22.50 o
   4  -4   1       1059.13       1008.26        28.71 o
   6  -4   0       1375.51       1320.07        41.74 o
   2  -4   3       3264.17       3655.88        26.17 o
   1  -2   0         26.77         29.06         5.08 o
   0   2   1          3.89         10.72         3.81 o
   3  -4   2        456.28        502.34        22.31 o
   4  -3  -1          3.07          9.31        16.50 o
   7  -3  -2        603.57        572.83        36.16 o
  10  -1  -4       1926.78       1961.91        57.37 o
   9  -1  -4       5807.96       5770.83        59.62 o
   8  -3  -2          3.25         14.67        41.47 o
   7  -4   0         78.01         59.26        29.06 o
  -2   4   9         93.33         95.80        40.35 o
   7  -1  -4       9649.29       9466.87        72.12 o
   2   0  -2       1501.77       1865.08        12.14 o
   6  -2  -3       5532.65       5658.30        54.17 o
  -4   3  11         77.50         68.85        46.13 o
   9  -2  -3        372.66        371.02        40.80 o
   5  -4   1        131.04        151.83        30.06 o
   7   0  -4        116.02        107.95        20.60 o
   3  -3   0       1664.05       1475.94        23.68 o
   7  -4   1        364.51        302.53        50.26 o
   1   0  -1        392.95        432.08         4.40 o
   6  -3  -1       2032.32       1996.49        35.59 o
   4  -4   2       1148.30       1125.28        29.14 o
   7  -3  -1        328.33        358.72        35.15 o
   2  -3   1      18271.46      18804.57        59.18 o
   9  -1  -3       1603.33       1480.49        41.77 o
   5  -2  -2        726.07        684.76        22.91 o
   6  -1  -3       6731.84       6850.62        56.04 o
   8  -2  -2       8690.62       8535.30        74.17 o
  10  -1  -2        314.50        302.08        51.66 o
   9   0  -3        483.55        374.67        36.29 o
   1  -3   2       7618.96       7810.85        27.34 o
   6  -4   2        794.29        708.39        44.37 o
   7  -4   2        295.97        265.93        52.08 o
   3  -4   3       1004.19        896.71        23.90 o
   6   1  -3       6731.84       7066.85        54.31 o
   8  -3   0       2131.22       2007.36        54.71 o
   7  -1  -3          0.13         -0.42        15.38 o
  -4   1   8         46.64         26.95        14.95 o
   6   0  -3       7417.11       7173.98        54.62 o
  10   0  -2       2736.07       2641.33        60.88 o
   5  -3   0       1216.11       1176.56        27.60 o
   9  -2  -1       1493.19       1373.45        50.24 o
  -1   0   1        392.95        422.28         4.54 o
   6  -3   0       3009.07       2791.66        41.79 o
   7   1  -3          0.13          3.81        16.22 o
   7  -4   3         45.38         31.46        34.28 o
   4  -2  -1      56536.53      58493.52       144.13 o
   8  -1  -2          5.29         38.09        26.80 o
  10  -1  -1       1333.29       1271.69        55.74 o
   5  -4   3       3185.84       2567.70        43.20 o
   5  -1  -2       6738.99       6559.40        48.00 o
   6  -4   3       4258.01       3697.07        55.24 o
   7  -2  -1      11497.63      11319.91        68.28 o
   8  -3   1        315.17        253.10        50.39 o
   9  -1  -1       7592.95       7329.87        71.06 o
   8   1  -2          5.29         60.52        28.64 o
   8   0  -2      10543.54      10885.16        71.59 o
   7  -3   1       6654.51       5998.78        61.31 o
  10   0  -1        349.35        328.78        50.54 o
  -4  -1  11         93.85         95.10        31.32 o
   9  -2   0        678.05        603.24        46.20 o
   4  -3   1       2658.61       2438.93        26.44 o
   8  -2   0        896.53        899.78        38.73 o
   9   0  -1       1744.01       1678.51        48.02 o
   5   1  -2       6738.98       6403.27        45.39 o
   5   0  -2       1139.98       1076.18        21.54 o
   5  -3   1       6793.48       6330.05        46.68 o
   3  -4   4         21.91         22.01        14.67 o
  10  -1   1        561.06        486.40        66.38 o
   4  -4   4        468.47        386.93        32.20 o
   7  -1  -1        631.45        568.93        24.87 o
   5  -4   4       2679.75       2142.83        45.27 o
   9  -1   0       3212.82       3187.17        55.42 o
   3  -2   0      12211.05      12503.78        52.54 o
   8  -3   3       3383.43       3292.72        84.40 o
   7  -3   2        976.30        944.98        46.66 o
   6  -2   0       3299.30       3074.51        38.02 o
  10   0   1        287.50        266.35        64.22 o
   6  -4   5       1545.55       1253.18        62.55 o
   9  -2   2       3074.56       2707.05        77.54 o
   4  -1  -1          0.35         16.79        10.30 o
   8  -1   0       3423.40       3302.37        44.82 o
   6  -3   2        561.37        514.88        36.02 o
   4   2  -1      56536.51      59932.11       129.70 o
   9   0   0        859.86        851.62        43.11 o
   9   1   0       3212.82       3019.62        56.99 o
   7   0  -1      14757.36      13917.86        69.26 o
   7   1  -1        631.45        601.71        26.28 o
   7  -2   1        476.08        452.51        36.16 o
  -2   1  14        118.03         57.71        63.21 o
   8   0   0       1088.44       1066.59        35.22 o
   8   1   0       3423.40       3435.12        47.10 o
   9   1   1         28.98         14.25        29.48 o
   4  -3   2       3306.33       3065.03        30.47 o
   0   3  12        179.68        109.79        66.61 o
   9  -1   2         97.68        145.61        51.50 o
   4   1  -1          0.35          5.08        11.00 o
   4  -4   5       2760.88       2240.09        40.17 o
  10   0   3        145.51         93.98        41.34 o
   8  -1   1        353.29        350.28        36.43 o
   7  -3   4       5299.66       4982.45        81.92 o
   6  -1   0       4654.54       4587.92        39.22 o
   6  -3   3        646.00        476.82        39.42 o
   5  -4   6        601.38        361.02        52.40 o
   8  -2   3       2064.58       2153.66        70.15 o
   9   0   2       3729.48       3610.93        76.40 o
   6   2   0       3299.31       3107.41        40.30 o
   9   1   2         97.68         95.38        59.96 o
   7  -1   1      10068.59       9969.44        62.90 o
   5  -3   3       2333.21       1960.06        38.60 o
   5  -2   1        293.82        241.30        20.61 o
   7  -2   2        422.18        407.67        39.26 o
   8   0   1        416.64        420.24        36.57 o
   8   1   1        353.29        346.19        39.11 o
   2   4   8         22.94         18.48        38.09 o
   6   0   0       4655.11       4489.37        37.81 o
   6  -2   2       1378.05       1232.60        36.25 o
   7   0   1        506.27        489.48        30.09 o
   7  -2   3         97.93         81.13        23.28 o
  -1   2  11        282.44        246.32        45.59 o
   7   1   1      10068.58       9675.22        64.79 o
   7  -3   5       2016.34       1845.65        65.46 o
   2  -2   1        842.48        823.81        13.03 o
   3  -1   0       4338.95       4369.25        28.88 o
   5   0   0          1.18          4.09        10.02 o
   8  -1   3       4941.46       4802.03        81.63 o
   7  -3   6         20.31         18.48        37.66 o
   3   2   0      12211.05      12444.58        52.54 o
   6  -3   5        905.75        814.20        57.25 o
   7  -1   2       1424.99       1392.36        39.93 o
   7  -2   4        768.43        923.24        56.81 o
   8   0   3       2540.51       2458.64        62.45 o
   8   1   3       4941.46       5028.23        91.91 o
   3  -3   3        452.86        549.74        19.92 o
   9   0   5       2656.04       3144.56        94.34 o
   5  -3   4         70.10         29.63        33.72 o
   9   1   5       2523.58       2763.30       104.38 o
   5  -1   1      11229.94      10099.70        51.03 o
   6  -1   2        850.08        885.58        30.55 o
   6  -2   3       7400.54       7388.26        58.68 o
   5   2   1        293.82        273.77        24.14 o
   7   1   2       1425.00       1330.76        40.64 o
   6   2   2       1378.04       1348.14        41.35 o
   4  -3   4      10510.90      10694.52        57.41 o
   3   0   0      18668.30      19034.09        60.77 o
   3   1   0       4338.94       4585.53        26.85 o
   6  -3   6        643.87        595.85        53.54 o
   4  -2   2       2291.91       2012.14        25.59 o
   1  -1  14        175.32         85.94        72.25 o
   5  -2   3       6647.84       6395.96        45.58 o
   6   0   2       1706.02       1545.01        32.05 o
   8  -1   6       1097.02       1140.67        68.58 o
   7  -1   4       7956.79       7084.66        81.14 o
   6   1   2        850.08        753.92        29.70 o
   5   1   1      11229.95      10709.44        53.67 o
   5  -3   6       8072.52       7226.81        87.52 o
   8   0   6       1681.98       1693.94        74.76 o
   8   1   6       1097.02       1144.35        76.36 o
   7  -2   7       2568.61       2653.55        88.09 o
   7   0   4        856.37        778.10        45.38 o
   7   1   4       7956.79       7353.97        85.60 o
   6  -2   5       2642.26       2575.73        59.92 o
   0  -2   1          3.89          8.60         4.09 o
   6   2   3       7400.54       7428.82        63.57 o
   2   1  13         56.52         25.11        64.05 o
   7  -1   6         37.46         14.39        29.77 o
   1   1  12          2.75          2.68        51.06 o
   4  -3   5       1027.70        943.78        34.65 o
   8   1   7        156.20        134.62        46.00 o
   2  -1  13         56.52         21.58        64.47 o
   5  -2   4       4564.42       4176.07        47.72 o
   0   1   7         31.66         34.99        18.34 o
   7  -1   7         10.30         45.14        55.30 o
   5  -3   7        280.81        221.04        50.53 o
   7   1   6         37.46         10.30        33.15 o
   1  -1  12          2.75         -5.50        54.17 o
  -1   0   0         20.90          9.60         2.82 o
   4  -1   2       5555.44       5321.64        35.90 o
   4   2   2       2291.91       2258.36        33.69 o
   6   2   5       2642.26       2971.01        75.11 o
   5  -3   9       3420.40       2988.94        82.55 o
   7   1   7         10.30        105.94        60.94 o
   7   0   7       3131.95       3709.66        83.68 o
   6  -2   8       2779.51       3538.66        88.42 o
   3  -3   5        810.71        660.91        28.84 o
   0  -1   7         31.66         35.13        21.87 o
   2   2   1        842.47        875.06        18.41 o
   4  -2   4        817.30        745.82        29.84 o
   6   1   5       1396.82       1492.68        59.04 o
   6   0   5       3282.79       3404.70        66.74 o
   7   0   9         27.04         28.21        45.71 o
   4  -3   7        174.58        132.37        46.99 o
   5  -2   6        884.44        812.65        47.93 o
   2  -3   4          1.04         46.13        17.49 o
   4   1   2       5555.43       5888.83        40.37 o
   6   2   6        257.17        191.25        34.58 o
   2  -2  10        336.35        250.44        54.78 o
   5  -1   4         54.98         41.06        17.92 o
   1   1   8          3.89          8.18        27.79 o
   3  -2   3       1599.78       1398.60        22.98 o
   6   2   8       2779.51       2608.33        89.41 o
   3   3   7          0.21         -3.67        34.84 o
   2   2   8         72.41         68.99        34.00 o
   5   1   4         54.98         37.81        16.79 o
   1  -1   8          3.89         50.50        28.07 o
   4  -3   9        109.50        135.45        37.39 o
   4   3   9         85.21         74.07        49.38 o
   5  -2   8         24.90         13.97        31.04 o
   3   2  10         22.74         25.25        49.80 o
   6   1   8       8140.13      10184.04       118.39 o
   5   2   6        884.44        808.26        52.73 o
   6   0   8       3332.52       3569.91        79.75 o
   4  -3   8          2.93         77.72        48.67 o
   4  -3  10       4204.84       4493.10        87.52 o
   5  -2   9       1962.50       2900.01        77.78 o
   2   1   1      42769.97      40340.45        74.47 o
   5  -1   6      12482.73      12870.70        91.71 o
   3  -3   6       4008.91       3517.84        44.61 o
   4  -1   4      17794.18      18423.18        75.97 o
   2   0   1       1122.52       1222.33        13.39 o
   3  -2   4         42.45         43.88        12.70 o
   1   2   0         20.83         27.23         4.37 o
   5   1   6      12482.71      13065.93       121.60 o
   3  -3   7          0.27          1.83        23.56 o
   5   2   8         24.90         16.51        40.06 o
   3  -2  10         22.74         16.93        60.52 o
   5   0   6       1004.86        988.93        44.98 o
   5   2   7        702.50        623.42        54.54 o
   5  -2  10        240.69        239.50        47.99 o
   5   2  10        187.30        158.33        56.02 o
   5   2   9       1962.50       2134.52        84.58 o
   3   2   3       1599.78       1553.24        32.06 o
   0   0   2         32.64         28.08         5.08 o
   4  -2   7       3813.61       3720.37        63.39 o
   5  -1   9       4923.77       6478.53        92.45 o
   3  -3   8        168.78        133.78        44.31 o
   0   0   1          4.54         -0.28         2.26 o
   5   2  10        240.69        192.51        58.01 o
   5  -2  10        187.30        136.88        62.37 o
   2   0   8        113.66         54.61        27.94 o
   5   0   8         36.29         13.83        28.64 o
   3   0  10         18.24         13.68        38.09 o
   5   1   9       4923.78       5444.76        93.02 o
   5   1  11        225.92        212.96        72.40 o
   5   0   9       2331.54       2702.24        70.35 o
   3   2   4         42.45         41.62        18.20 o
   5   0  11       8663.89      10167.91       103.30 o
   3  -2   5        932.00        917.75        29.43 o
   4   2   7       3813.60       3570.94        71.51 o
   5  -1  10         12.29         25.11        45.70 o
   5   1  10          9.56         10.30        49.51 o
   3  -3  11       5288.14       5618.35        92.13 o
   4  -2  10       2311.33       2542.82        77.27 o
   5   1  10         12.29         16.22        47.12 o
   5  -1  10          9.56         19.89        47.82 o
   2  -3   6        986.56       1041.69        30.69 o
   5   0  10        283.69        254.07        44.32 o
   5   0  10        220.76        168.65        44.31 o
   3  -3   9        358.84        466.16        49.27 o
   1  -2   2          0.99         18.34         6.77 o
   4   3   6        221.61        181.64        34.30 o
   4   2  10       2311.33       2442.43        87.91 o
   0   0  -1          4.54          0.14         2.26 o
   4  -1   7        320.65        344.07        38.97 o
   4   2   8       2620.85       2897.97        64.60 o
   4   1   7        320.65        388.69        40.10 o
   4   2  11        745.51        959.61        81.24 o
   4   0   7       4964.89       5145.04        66.52 o
   4  -1   9        125.75        139.13        33.72 o
   4   1   9         97.86        104.13        40.92 o
   0   2   1          5.00          4.66         6.77 o
   4  -1  10       6063.45       6772.63        98.41 o
   4   1   9        125.76        107.24        35.13 o
   4  -1   9         97.86         85.50        38.52 o
   4   1  10       6063.44       6718.28       100.55 o
   4   0  12       1068.62       1252.37        69.70 o
   3   0   4         47.83         42.47        11.85 o
   1   2   2          0.99         26.10        15.94 o
   4   0  10       2747.26       2900.35        70.56 o
   4  -1   8          3.33         12.27        28.64 o
   4   1   8          2.59          8.32        33.29 o
   4   1   8          5.92         46.13        38.23 o
   3   1   7          1.40          8.32        26.52 o
   4  -1  11        622.83        744.98        61.30 o
   3   2   6        342.28        342.98        37.28 o
   4   1  11        622.83        651.19        62.86 o
   3  -1   5       1294.41       1245.55        30.04 o
   3  -2   8       4715.42       4822.24        70.39 o
   3   2   8       4715.42       4810.53        83.67 o
   3   2  11       2987.74       3174.92        91.16 o
   3  -2  11       2987.74       3350.28        78.10 o
   3   2  10         29.22          8.75        46.27 o
   5  -2   8         19.37          6.49        46.27 o
   3  -2  10         29.22         20.74        37.95 o
   5   2   8         19.37         19.19        40.77 o
   2  -3   7        803.47        821.96        33.92 o
   2   2   4      39415.79      36757.76       110.46 o
   2  -3   9       7676.91       7896.94        80.69 o
   3   2  12        462.69        661.66        81.33 o
   3   2   9        578.41        614.34        51.28 o
   2  -2   4      39415.79      37112.71        80.16 o
   3  -2   9        578.41        718.31        43.08 o
   3   1   7          1.79         -2.26        22.85 o
   3  -1   7          1.40          5.50        27.37 o
   3   1  11       7694.88       8275.32       115.12 o
   2  -3  10        621.44        580.00        48.45 o
   3  -1   7          1.79          2.40        21.72 o
   3   1   8        286.79        291.10        36.42 o
   3  -1  11       7694.89       8900.28       109.52 o
   3   1  12        499.26        497.50        66.51 o
   3  -1   8        286.79        267.38        35.72 o
   3   0  11       3585.41       3901.25        80.22 o
   3  -1  12        499.26        554.83        65.24 o
   2   2  12       2646.96       2592.13        95.34 o
   3   0  10         23.44         22.99        35.41 o
   5   0   8         28.24         14.67        29.91 o
   3   0   8       6139.22       6595.49        74.49 o
   3   0  12        545.58        649.66        60.02 o
   3   1   9        442.45        433.13        42.37 o
   2   2   9        886.65        916.84        54.15 o
   2  -2  12       2646.96       2886.09        81.72 o
   2   2   7       5618.23       6083.56        61.36 o
   2   1   4          2.48         37.52        18.76 o
   3   0   9        633.45        615.63        37.73 o
   3  -2   4         33.04         37.10        25.39 o
   2  -2   6        931.22        997.39        28.01 o
   2   2  10        632.36        636.30        55.10 o
   1  -3  12          0.03         -0.85        50.64 o
   7   3   6         15.81          4.66        38.09 o
   2   1  12         11.75         25.25        58.68 o
   2   1  13        194.18        257.54        71.83 o
   1  -2   0         20.83         17.63        11.43 o
   1   1   2      14690.45      15536.80        49.37 o
   1   2  13       1552.68       1583.11        93.41 o
   2  -2   9        886.65        832.16        43.54 o
   2  -2   8         93.04        116.83        25.82 o
   2  -1  12         11.75         80.83        58.82 o
   2   0  13       2946.88       3608.79        81.49 o
   2   0  12       3227.47       3328.19        82.84 o
   2  -1   4          1.40          1.27        10.44 o
   2   1   4          1.09          3.24        12.98 o
   2   1   9      11791.00      13127.22       108.56 o
   1  -3  10        784.59        790.93        49.46 o
   2  -2  10        632.36        686.03        45.21 o
   2  -2   7       5618.22       6059.34        46.88 o
   2   1  10        950.97        882.90        46.52 o
   1  -3  11       1610.29       1697.14        54.92 o
   1  -3   7      10251.97      10480.61        52.15 o
   1   2   5       1765.16       1695.03        34.92 o
   1  -2  13       1552.68       1549.99        80.95 o
   0   2  -2         64.54         59.26         9.88 o
   1   2  10       2259.17       2329.14        71.77 o
   1   2  11        702.87        660.40        59.91 o
   1   1  13       1260.64       1527.52        80.91 o
   2  -1   6       1477.26       1593.76        29.35 o
   2  -1   9      11790.99      13475.76       104.49 o
   1   2   7       1044.92       1060.48        38.92 o
   2   0   9       1005.91       1044.24        42.44 o
   3   2   4         33.04         28.36        15.38 o
   2   0  10        804.82        826.07        42.12 o
   0  -2   1          5.00         17.49         3.24 o
   2  -1  10        950.97        922.92        44.82 o
   1   1  12          3.53          9.31        56.71 o
   7  -1   6         29.15         11.71        29.20 o
   1   2   8       4815.87       4922.71        60.48 o
   1   0  13       1861.41       1637.67        78.19 o
   1  -1  13       1260.63       1201.48        77.80 o
   1  -3   8         55.28        138.54        30.90 o
   2   0   7       7775.86       8054.46        53.84 o
   1   0   2          3.92         11.71         6.35 o
   1   0   2          3.05          7.76         7.05 o
   0   1  14       2088.04       1711.00       101.59 o
   0   2   3        788.11        757.65        23.92 o
   0   2  12       2540.00       2488.07        78.03 o
   1  -1  12          3.53         12.70        54.59 o
   7   1   6         29.15         11.00        28.36 o
   1   1  11       2212.83       1983.84        55.17 o
   1   1  10       1206.72       1111.54        54.48 o
   0   2  11        901.58        894.40        64.74 o
   3   0   4         37.22         42.18        13.12 o
  -1   2   1        397.35        457.81        14.70 o
   1  -2  11        702.87        632.85        51.01 o
   1  -2  10       2259.17       2166.29        59.29 o
   0   0  14       2783.40       2752.89        96.92 o
   0  -3  12        488.39        423.34        59.45 o
   1   1   7      17356.22      17534.31        81.95 o
   0  -3  11       6731.22       7299.27        80.45 o
   1   0  11        856.58        778.91        45.80 o
   1  -2   9          2.05          1.69        31.46 o
  -1   2  13       2169.20       2093.97        85.88 o
   1   0  10       2797.60       2715.18        65.09 o
   1   1   5        960.65        980.84        24.65 o
   1   1   8         47.78         51.21        29.49 o
   0   2   8       5193.24       5083.54        55.70 o
   1  -1  11       2212.82       2280.26        54.18 o
   0   2   9       6941.00       7250.00        71.70 o
   1  -1  10       1206.72       1113.66        51.65 o
  -1   2  12       2424.19       2434.78        85.39 o
   0   1  12        649.86        574.57        58.91 o
   0   2   6       2786.84       2923.36        43.86 o
   0   1  11      10113.56      12089.48       112.35 o
   1  -2   7       1044.93       1010.25        28.44 o
   1  -2   8       4815.87       4807.76        45.89 o
   1   0   7       1304.57       1334.49        30.75 o
   0  -2  12       2540.00       2501.69        64.98 o
  -2   2  13       3351.74       3127.17       106.28 o
   1   0   8       6000.78       5960.22        53.34 o
   0   0  12       3249.00       3198.42        63.40 o
  -1   1  13        805.24        720.71        67.69 o
   1  -1   7      17356.23      17563.71        72.69 o
   0  -2  11        901.58       1071.81        55.41 o
  -1   2  10        445.41        408.41        53.24 o
   0  -1  12        649.86        671.20        58.35 o
   0   0  11       1004.56       1093.76        52.47 o
   1  -1   8         47.78         39.50        27.23 o
   1  -2   5       1765.15       1774.82        21.44 o
  -1  -3  12       2822.99       2285.67        82.45 o
  -1   2   9       1620.14       1622.56        53.98 o
  -1   1  12       4095.83       3773.64       100.84 o
   0   1   9       1306.10       1278.08        42.62 o
   0  -1  11      10113.57      13044.82       106.42 o
  -2   1  14        271.27        240.08        78.05 o
   0   1   8       5507.74       5792.78        59.28 o
   0  -3   9        689.28        696.46        38.57 o
  -1   0  13       2559.81       2784.13        70.23 o
   0  -3   8       2634.38       2760.45        39.05 o
  -1  -2  13       2169.20       2283.60        78.52 o
  -2   2  11        404.83        406.79        61.70 o
   1  -1   5        960.65        994.02        20.40 o
  -1  -1  13        805.24        896.51        68.40 o
  -2   1  13         81.66         72.52        65.32 o
  -1   0  12       2978.19       3283.86        76.72 o
  -2   0  14       3701.62       4201.15        91.29 o
   0   1   3      39603.54      37453.84        99.22 o
  -1   2   4      13350.55      14191.51        87.42 o
  -2   2  10        512.52        472.75        53.81 o
   0   1   6       5499.86       6063.97        47.73 o
  -1  -2  12       2424.20       2799.73        74.61 o
  -3   1  14        670.55        740.08        82.92 o
   0   0   9       8533.63       9378.87        66.69 o
   0  -3   7          6.82         11.57        23.13 o
  -3   2  12        533.03        536.68        73.72 o
  -1  -1  12       4095.83       4300.48        94.86 o
  -1   1  10       1827.17       1958.74        52.31 o
   0   0   8       7130.07       7111.40        46.93 o
  -4   2  13        259.11        346.50        84.54 o
  -2   0  13       4073.86       4136.60        88.69 o
   0  -2   9       6941.00       7354.31        56.76 o
  -1   1   9       1085.80       1137.35        39.20 o
  -3   2  11        728.44        662.15        60.20 o
   0  -1   9       1306.10       1348.45        37.67 o
  -2  -2  13       3351.74       3910.21        87.24 o
  -2  -1  13         81.66         89.03        59.68 o
   0  -2   8       5193.23       5225.14        39.37 o
  -3   0  14        265.42        248.27        67.47 o
  -2   2   8       3559.90       3802.00        62.99 o
  -2   1  11        368.49        435.86        45.46 o
   0  -1   8       5507.74       5830.53        49.09 o
  -4   2  12       1758.86       1676.56        78.17 o
   0  -2  -1          5.00          2.40         7.05 o
  -1  -3  10       1249.61       1358.42        46.69 o
  -1   0  10        527.45        542.61        35.88 o
  -3  -1  14        670.55        736.54        75.58 o
   9   3   1         14.08         11.14        31.18 o
  -3   1  12       3160.66       3124.99        73.75 o
  -2   1  10       9614.58      10143.50        87.41 o
   0  -3   1        107.58         99.63        13.83 o
   0   0   6       3596.03       3910.71        36.10 o
   0  -1   7         40.69         54.74        19.75 o
  -1   1   7      12648.44      12707.37        77.40 o
  -4   1  13       1087.78       1165.98        69.99 o
  -3   2   9      13023.17      13237.50       111.31 o
  -1   0   9       1999.75       2062.87        39.88 o
   0  -3   6       3313.44       3414.83        26.20 o
  -1  -3   9        719.00        751.06        36.32 o
  -1  -1  10       1827.17       1971.07        44.94 o
  -1  -2  10        445.41        516.02        38.13 o
  -2   2   5      52880.08      49786.79       185.50 o
  -2   0  11        501.11        556.64        41.24 o
  -3   1  11       2913.61       2990.94        57.83 o
  -3   2   8       5841.15       5982.36        60.37 o
  -4   2  10       7391.91       7887.95       107.41 o
  -2  -3  11        323.43        349.24        50.39 o
  -4   1  12       8908.01       9710.79       103.79 o
  -5   2  11        398.48        425.82        65.93 o
  -3   0  12        677.65        626.20        49.73 o
  -2   2   2       1174.93       1147.64        26.52 o
  -1  -1   9       1085.80       1181.37        33.96 o
  -5   1  13        255.30        260.68        67.32 o
  -2   0  10        547.21        528.94        34.05 o
  -2  -1  11        368.49        350.16        41.09 o
  -4   0  13        340.01        309.86        57.46 o
  -1  -2   9       1620.14       1698.50        36.70 o
   0  -1   6       5499.86       5863.26        35.76 o
  -4   2   9        192.09        186.86        43.47 o
  -2  -2  11        404.83        351.44        45.04 o
  -2   1   8       3627.44       3574.98        58.65 o
  -3  -3  12       2211.75       2351.39        67.32 o
  -1   2   0         20.83         16.22         5.78 o
   0   0   3       1065.72       1396.45        14.38 o
  -5   2  10       1062.63       1019.62        55.58 o
  -1   1   4       3797.97       3973.34        40.03 o
  -3  -1  12       3160.66       3376.81        64.52 o
  -6   2  11       2106.13       2064.95        76.39 o
   0  -2   6       2786.84       2886.77        26.63 o
   0   0   2         41.94         38.11         5.50 o
  -3   0  11        876.08        899.72        40.29 o
  -2  -3  10       6386.69       6521.18        60.70 o
  -3   2   6        736.91        801.17        35.92 o
  -3  -2  12        533.03        587.10        53.67 o
  -4  -1  13       1087.78       1318.27        65.61 o
  -1   0   7        555.07        574.64        21.63 o
  -2  -1  10       9614.57      10158.41        71.05 o
  -4   0  12       2058.33       2172.93        58.54 o
  -3   1   9        497.45        428.45        36.02 o
  -5   0  13       2613.86       2973.99        71.64 o
   0   0   1          5.83          2.54         2.40 o
  -2  -2  10        512.52        578.68        35.73 o
  -6   2  10        242.23        174.02        55.75 o
  -4   1  10          4.98         49.09        35.41 o
  -3  -3  11       1805.15       1948.06        54.10 o
  -6   1  12       1694.25       1860.31        73.77 o
  -4   2   7       6170.43       6018.96        72.50 o
  -3  -1  11       2913.60       3067.67        51.86 o
  -5   1  11       2049.18       2070.50        58.40 o
  -3   1   8       2976.05       2962.18        39.44 o
  -4  -1  12       8908.01       9584.54        90.69 o
  -5  -1  13        255.30        358.07        61.40 o
  -4  -3  12       6146.26       7009.72        86.73 o
  -3  -2  11        728.44        769.40        43.66 o
  -5   2   8        101.65        149.99        40.78 o
  -1   1   1        415.90        480.80         8.49 o
  -2   0   8       5043.70       5186.75        52.64 o
  -6   2   9        180.00        170.76        52.78 o
  -4  -2  12       1758.86       1902.72        60.33 o
  -7   1  12       2103.96       2510.83        77.22 o
  -4   1   9       1375.63       1385.41        39.08 o
   0   0  -1          5.83         -0.28         2.12 o
  -1  -1   7      12648.45      12722.55        59.12 o
  -6   1  11       6452.77       6746.24        82.30 o
  -3   2   3       2182.31       1576.15        38.13 o
  -5   1  10       3007.65       3155.37        54.29 o
  -2   1   5          0.28         16.22        16.36 o
  -3   0   9      16783.54      17740.90       101.34 o
  -1  -3   7       7535.24       7813.85        42.17 o
  -6   0  12       1964.49       2142.60        66.87 o
  -5  -1  12         75.14         82.11        48.67 o
  -4   0  10       8965.16       9760.11        90.82 o
  -5   0  11        512.77        560.42        45.20 o
  -1  -2   7        365.82        338.66        20.62 o
  -4   1   8         59.93         58.13        24.41 o
   7  -1  -3          0.10          2.54        17.63 o
  -4  -3  11         99.59        122.04        47.55 o
   9   3  -2        213.30        197.57        33.59 o
  -8   1  11       1045.22       1046.45        77.76 o
  -2  -1   8       3627.44       3639.63        46.95 o
  -7   0  12        751.52        865.26        61.18 o
  -4   2   4        345.19        456.58        22.88 o
  -3   0   8       7898.92       7807.17        49.61 o
   1  -2  -1        397.35        319.29         8.76 o
  -7   1  10         80.10        125.43        51.21 o
  -6   0  11       2507.71       2808.29        54.77 o
  -3  -1   9        497.45        493.29        30.09 o
  -4   0   9        243.15        257.47        26.11 o
  -5  -1  11       2049.18       2218.91        54.01 o
  -5   0  10       1375.54       1433.40        37.94 o
  -4  -1  10          4.98         21.44        32.44 o
  -4   1   7       5879.01       5682.09        65.96 o
  -6   1   9        972.75        871.62        44.12 o
  -5   2   5      21531.68      15520.42       128.45 o
  -1   0   4      20488.97      22284.02        72.25 o
  -3   2   0      12211.05      12266.68        52.39 o
  -5   1   8      10838.97      10924.90        88.78 o
  -2  -3   8       2343.71       2356.13        34.91 o
  -6   2   6       8712.38       5240.13        94.23 o
  -2  -2   8       3559.90       3688.84        38.91 o
  -7   0  11        127.04        103.43        45.15 o
  10   0  -6          0.89          8.32        32.73 o
  -7  -1  12       2103.96       2349.86        61.21 o
  -5  -2  11        398.48        368.36        45.46 o
  -5  -3  11       1426.13       1521.33        57.59 o
  -3  -2   9      13023.17      13579.31        73.82 o
  -3  -3   9        258.87        234.02        31.19 o
  -4  -2  10       7391.91       7876.03        72.09 o
  -2  -1   7       1824.66       1886.92        24.70 o
  -8   0  11       1262.72       1196.89        69.31 o
  -4  -3  10          2.60         67.29        38.51 o
   0  -1   3      39603.54      37843.93        60.16 o
  -1  -2   6       2035.48       1991.61        19.46 o
  -6   2   5         44.10         55.02        33.44 o
  -1  -3   6       2089.11       1874.48        17.60 o
  -5  -1  10       3007.65       3222.88        47.33 o
  -3  -1   8       2976.05       3136.87        32.46 o
  -9   1   9       2753.20       1027.03        87.41 o
  -4  -1   9       1375.63       1401.27        32.43 o
  -7   0  10       9987.93      10755.76       106.50 o
  -6  -2  11       2106.13       2410.03        55.69 o
  -2   0   5      76531.33      73677.58       175.65 o
   1  -1  -1        415.90        369.66         5.95 o
  -6   0   9        246.63        228.24        33.45 o
  -4   2   1      56536.53      58646.54       158.56 o
  -8   0  10         75.39        111.17        46.84 o
   9   0  -7          7.44          1.27        27.93 o
  -8   1   8        960.57       1092.69        55.56 o
  -5  -2  10       1062.63       1139.11        38.61 o
  -7  -2  11        101.34         92.41        50.23 o
  -2  -2   7        275.68        310.04        17.37 o
  -5   0   8        144.04        129.41        24.13 o
  -5  -3  10       2043.26       2190.11        48.89 o
  -4  -2   9        192.09        196.31        26.67 o
  -4   0   7       8258.59       8084.04        61.59 o
  -3  -2   8       5841.15       5887.30        39.00 o
  -5   2   2        726.07        669.63        30.82 o
  -2  -3   7       1411.71       1519.51        23.22 o
  -7   1   7       3353.24       2969.84        60.04 o
  -7  -1  10         80.10         77.32        38.80 o
  -4  -3   9        673.69        634.51        32.35 o
  -3  -3   8       2059.93       2063.96        30.49 o
  -4  -1   8         59.93         58.41        19.33 o
   7   1  -3          0.10          3.10        14.81 o
  -6  -2  10        242.23        241.91        36.27 o
   9   2  -5          0.09         -5.64        27.79 o
  -9   0   9        304.91        244.20        55.61 o
  -1   0   0         16.26          0.56         2.12 o
  -9   1   7        264.96        281.30        49.68 o
   8  -1 -10         36.62         23.56        36.40 o
  -6   1   6       1555.48       1852.64        37.97 o
  -3   1   3      16905.10      11581.08        72.93 o
  -6  -1   9        972.75        867.10        35.35 o
  -5   1   5       2386.36       2569.55        29.43 o
  -7  -2  10       8266.78       8472.59        92.06 o
  -4   1   4       4808.44       6623.43        44.71 o
  -8   0   8       8851.89      10554.78        75.01 o
 -10   0   8        139.57        102.30        59.26 o
  -9   1   6         97.89        107.79        50.65 o
  -5  -1   8      10838.97      10762.02        77.01 o
   9   2  -7          6.41         10.58        29.48 o
  -9  -1   9       2753.20       3470.86        57.04 o
  -1  -1   4       3797.97       3901.04        24.48 o
  -6  -2   9        180.00        138.72        34.15 o
  -4  -1   7       5879.01       6107.60        54.75 o
  -4  -3   8         39.92         49.94        22.43 o
   7   3  -3          0.28          9.59        18.76 o
  -7   0   7          1.31          6.49        21.86 o
  -6  -3   9        589.25        611.03        42.09 o
  -8   1   5        758.55        830.58        44.80 o
 -10   0   7       1423.95       1626.57        68.20 o
  -3  -1   6       7789.72       7940.38        48.48 o
  -9   0   7          9.57          9.73        40.63 o
   8   0 -10         58.67         37.67        28.78 o
  -2  -1   5          0.28         14.95         9.59 o
   8   0 -12         68.95         67.44        37.67 o
  -5  -2   8        101.65         71.96        25.26 o
  -8  -1   8        960.57       1142.45        35.63 o
  -5  -4   8         53.45        100.02        37.24 o
  -6   0   6      10714.55      12794.77        62.85 o
  -7   1   4       9649.29      10471.43        85.15 o
  -5  -3   8       6874.80       7404.77        63.79 o
   1  -3   2       7618.96       7810.85        27.34 o
  -9   0   6       9266.30       9486.14       100.98 o
  -4  -2   7       6170.43       6286.71        49.82 o
 -10   0   6          1.15         -2.54        53.46 o
   7   0 -11         98.86         83.81        28.22 o
  -8  -2   8       7108.46       8463.20        66.34 o
  -5   0   5      29172.55      34173.45        89.33 o
  -7  -1   7       3353.23       4873.66        51.36 o
 -10   0   5        897.95        913.47        57.38 o
  -8   1   3       2978.12       3001.87        48.33 o
  -4  -4   7       3008.40       2923.49        41.19 o
  -4  -3   7       3883.58       4005.71        42.88 o
  -7   1   3          0.13         -1.27        23.70 o
   4  -1  -8         46.64         52.62        15.52 o
  -3  -2   6        736.91        688.76        18.38 o
  -8   0   5        194.01        207.74        30.91 o
  -4   0   4        440.90        490.69        12.58 o
  -5   1   2       6738.99       6759.33        53.20 o
  -9  -2   7          8.24         14.95        38.93 o
 -10   0   4       1742.86       1707.03        60.18 o
  -9  -1   6         97.89        107.37        38.38 o
  -8   1   2          5.29         45.99        35.55 o
  -7   1   2       1254.37       1088.77        32.14 o
  -6  -1   6       1555.48       1729.93        25.50 o
  -7  -2   7          1.84          4.80        23.13 o
  -9   0   4       2670.24       2412.92        49.26 o
  -4   1   1          0.35         29.90        12.13 o
  -2  -2   5      52880.06      58912.10       110.47 o
 -10  -1   5       2702.42       2822.12        63.28 o
  -3   0   3       3967.57       4250.98        22.93 o
  -3  -4   6        310.67        334.28        21.46 o
  -3  -3   6       4012.22       3953.55        33.66 o
  -7  -3   7       2221.45       2478.33        38.99 o
  -7   0   4        116.02        136.17        23.14 o
  -6   1   1       2953.33       2911.36        34.03 o
  -3   1   0       4338.95       4069.51        28.15 o
  -9  -2   6       7683.21       8056.25        83.76 o
  -7   1   1        631.45        692.44        32.08 o
   7   2 -11         78.86         71.53        26.38 o
  -9   0   3        483.55        453.19        40.25 o
  -2   0   2       1501.77       1740.38        12.14 o
 -10   0   2       2736.07       2747.77        67.41 o
  -8  -1   5        758.55        840.47        36.60 o
  -8   0   3       1714.09       1537.65        37.55 o
 -10  -1   4       1926.78       1887.54        58.79 o
  -6  -2   6       8712.37      10204.35        53.83 o
  -1  -2   4      13350.54      13654.92        35.09 o
  -9  -1   4       5807.95       5561.10        58.90 o
  -1   0   1        392.95        407.09         4.40 o
   1  -2   2          0.99         18.34         6.77 o
  -6   0   3       7417.11       7312.98        59.10 o
  -5   1   0       1548.41       1521.52        24.40 o
  -6   1   0       4654.54       4783.74        48.24 o
  -6  -3   6        975.88       1141.61        27.29 o
  -6  -4   6       5036.27       5262.60        63.46 o
  -2  -3   5          3.76          6.07        11.57 o
  -8   0   2      10543.54      10428.96        78.40 o
  -8  -2   5        141.06        139.56        31.75 o
  -9   0   1       1744.01       1703.73        53.83 o
  -7  -1   4       9649.29       9743.32        75.88 o
 -10  -1   2        314.50        365.46        54.63 o
  -4  -1   4       4808.44       5921.45        38.24 o
  -7   0   2        289.84        229.70        24.71 o
  -9  -1   3       1603.33       1539.96        43.61 o
  -9  -2   4       2236.24       2258.93        49.76 o
  -5  -2   5      21531.68      25157.61        73.15 o
  -8  -3   5        463.57        427.29        42.22 o
  -4   1  -1       4614.18       4770.21        31.35 o
  -5   0   2       1139.98       1184.30        23.24 o
  -5   1  -1      11229.94      10352.51        58.07 o
   1   0  -1        392.95        778.82         5.68 o
  -9   0   0        859.86        795.50        49.19 o
 -10  -1   1       1333.29       1260.79        58.71 o
  -6   1  -2        850.08        669.35        32.39 o
  -8   0   0       1088.44       1003.50        38.62 o
  -7   0   1      14757.36      13285.87        72.64 o
  -9  -2   3        372.66        326.41        39.53 o
  -5  -3   5       1172.20       1256.46        22.92 o
  -9  -1   1       7592.95       7260.53        79.67 o
  -5  -4   5      10627.18      11895.99        55.63 o
  -6  -1   3       6731.84       6793.43        52.58 o
  -8  -1   2          5.29         29.20        27.65 o
  -7  -1   3          0.13          0.99        18.90 o
   4   1  -8         46.64         54.60        13.26 o
 -10  -1  -1        561.06        490.21        65.81 o
  -8  -2   3       1310.02       1234.94        37.08 o
  -3  -1   3      16905.10      19541.49        46.84 o
 -10  -2   1        265.84        266.05        56.46 o
  -7  -1   2       1254.37       1067.26        27.61 o
  -3   1  -2      23255.42      23382.85        54.00 o
  -8   0  -1        416.64        429.28        38.97 o
  -4   1  -2       5555.44       5556.07        40.37 o
  -7  -3   4       6167.54       6236.01        66.26 o
  -7  -4   4         42.69         32.59        40.49 o
  -4  -2   4        345.19        385.83        13.13 o
  -4   0   1      81894.70      68276.51       153.98 o
  -9  -1   0       3212.82       3142.27        56.70 o
  -8  -3   3       2021.81       1943.87        47.75 o
  -5   1  -3       4908.68       4641.20        43.28 o
   2   1 -14        118.03         67.59        34.43 o
  -9  -2   1       1493.19       1494.61        54.49 o
  -7   0  -1        506.27        514.62        30.65 o
  -8  -2   2       8690.61       8836.29        68.12 o
  -8  -1   0       3423.40       3322.72        49.94 o
  -9  -1  -2         97.68         68.43        51.50 o
  -6  -2   3       5532.64       5412.41        53.16 o
  -7  -1   1        631.45        564.97        27.70 o
  -9  -3   2        274.11        258.29        45.31 o
   4   3 -11         77.50         76.19        26.66 o
  -1  -3   4       1464.58       1536.68        12.75 o
  -5  -1   2       6738.98       6507.07        49.59 o
  -9  -2   0        678.05        687.44        49.73 o
  -8  -3   2          3.25         -7.48        41.33 o
  -7   0  -2        490.46        440.42        34.47 o
  -4  -3   4       2690.89       2732.08        32.69 o
  -9  -1  -3        973.92        900.78        62.20 o
  -8  -1  -1        353.29        356.63        37.70 o
  -4  -4   4        113.33        173.83        19.47 o
  -3   1  -3        765.82        706.11        19.67 o
  -7  -3   3          0.36         -9.03        27.93 o
   4   3  -8         31.06         24.97        20.88 o
  -4   1  -4      17794.18      18377.72        75.07 o
  -6  -3   3       4414.42       4590.55        52.78 o
  -8  -2   0        896.53        856.24        40.57 o
  -6   0  -2       1706.02       1747.09        32.05 o
  -9  -2  -2       3074.56       2564.91        75.12 o
  -7  -3   2        603.57        608.71        35.88 o
  -2   1  -3       8390.20       8658.23        30.44 o
  -7   0  -4        856.37        836.63        47.50 o
  -6  -4   3       2671.97       2680.95        50.95 o
  -7  -4   2        131.29        126.43        43.88 o
  -5   0  -1        454.63        483.12        20.21 o
  -7  -1  -1      10068.58       9869.44        66.38 o
  -8  -1  -3       4941.46       4793.32        71.93 o
  -3   0   0      18668.30      18672.93        62.81 o
  -7  -2   1      11497.63      11843.51        74.24 o
   2  -1   1      42769.98      47134.45        91.94 o
  -8  -3   0       2131.22       1911.97        52.87 o
  -9  -2  -4          1.65          8.32        57.69 o
  -9  -2  -3       2476.16       2421.97        67.79 o
  -3  -2   3       2182.31       2392.75        18.78 o
  -6  -1   0       4654.54       4601.52        43.51 o
  -8  -2  -1        332.75        316.65        39.39 o
  -6   0  -3       9089.61       9524.10        62.86 o
  -5  -2   2        726.07        758.71        24.74 o
  -8  -1  -4        673.74        585.05        52.42 o
  -7  -3   1        328.33        340.36        39.25 o
  -5  -1   0        325.80        311.41        17.37 o
   3   3  -7        479.24        231.63        21.61 o
   2   2  -9        232.17        225.56        18.91 o
  -2  -1  -5       3619.54       3748.18        25.33 o
  -6  -3   1       1088.46       1182.85        33.24 o
   0   0  -7      12611.52      11568.43        56.56 o
  -4  -2   2        911.96        645.36        18.82 o
   3   4  -7        311.63        289.38        30.63 o
  -3   0  -1       3770.80       3594.79        26.10 o
  -8  -2  -5        709.34        791.87        55.52 o
   3   3  -2        642.20        658.68        13.00 o
   1   1  -8        776.20        739.76        19.66 o
   3   3  -4       1987.09       1914.83        22.70 o
  -3  -1   1       2969.15       2966.35        22.36 o
   3   4  -2       1586.75       1638.65        21.95 o
  -7  -1  -5       2698.79       2790.10        55.80 o
  -1   1 -11         87.70         82.68        24.27 o
   1   0   0         20.90         19.90         2.54 o
  -4  -5   2        397.94        341.38        28.52 o
  -7  -2  -3         97.93         77.60        33.16 o
   1   2 -11        282.43        260.01        26.11 o
   3   4  -4        232.05        211.57        20.75 o
  -4  -1   0       1218.77       1364.73        21.27 o
  -2  -1  -2       9991.13       9485.79        21.33 o
  -4   0  -3       9145.68       9034.12        56.55 o
  -6  -1  -4       2403.05       2574.95        44.16 o
   0   1 -10        592.17        568.25        23.74 o
  -4  -3   2        727.16        717.43        20.22 o
   3   3  -5       1216.62       1208.05        21.80 o
  -5  -3   1       2113.85       2106.27        32.63 o
  -2   1  -5       4651.34       4712.65        39.65 o
  -3  -2   2       4457.97       4462.01        27.72 o
   2   2  -6        439.05        396.83        15.40 o
  -7  -3  -3       1862.24       1572.54        46.32 o
   1   3 -11        354.13        319.75        30.49 o
  -4  -4   2        336.76        292.95        21.18 o
   3   4  -5        692.63        693.93        25.86 o
   0   0  -4       4930.50       4614.14        26.92 o
  -5  -1  -2        671.80        633.83        23.61 o
  -7  -2  -6       6140.87       6154.91        76.07 o
  -1   2 -12       3253.76       2838.28        46.03 o
  -3   0  -2        415.94        398.40        14.28 o
   0   0  -5       3412.71       3136.82        24.12 o
  -1   1  -4        259.39        268.37        11.58 o
  -2  -1  -3       6371.94       5972.07        23.01 o
  -5  -5   1        932.69        795.47        37.88 o
   2   5  -6        972.83       1521.43        61.91 o
   1  -2   3       6657.44       6816.18        18.28 o
  -6  -1  -7        801.82        797.25        42.54 o
  -2   1 -11        619.21        561.97        31.22 o
  -6  -2  -1       1975.12       2077.08        37.59 o
   1   2  -8       5437.46       5037.43        42.85 o
  -3  -5   2        274.94        205.37        24.00 o
  -2  -3   3       5269.78       5409.48        24.68 o
   1   1  -5       1006.06        964.78        16.44 o
  -4  -1  -1       4545.40       4753.05        38.10 o
   1   1  -6         68.78         71.40        11.71 o
   2  -1   2      12839.23      13344.03        35.12 o
  -2  -1   1       8604.82       9349.39        31.07 o
  -5  -3   0        298.01        273.74        23.86 o
   2   3  -7        918.10        930.91        25.45 o
  -1   0  -6        924.03        974.34        19.54 o
  -2  -4   3       2873.95       2793.09        22.17 o
   2   2  -4       1037.51       1058.79        16.43 o
   2   3  -6       1920.10       1948.63        29.36 o
  -7  -3  -5       1935.00       1867.14        54.68 o
  -1   3 -11         81.33         70.26        34.85 o
   0   0  -2         32.64         44.88         5.22 o
   2   4  -6        187.32        225.94        30.77 o
  -6  -2  -3       5068.47       5473.27        57.90 o
   0   2  -9       2332.07       2216.65        35.06 o
  -6  -2  -4        404.70        389.17        31.49 o
   0   2 -10       1591.60       1475.04        32.57 o
  -3  -1  -4       6376.86       6295.58        32.82 o
   1   3  -8        484.65        502.38        29.24 o
  -4   0  -6       5261.13       6071.39        55.47 o
  -2   0  -8        113.66        141.96        18.91 o
  -6  -4  -1       1136.46        927.73        39.46 o
   1   4  -8       2917.63       3390.33        58.36 o
   2   2  -3       4992.41       4773.64        28.09 o
  -3  -3   2        825.26        807.84        17.25 o
  -3  -4   2       2039.08       1837.96        25.24 o
  -4  -2   0       1063.47       1028.34        22.23 o
  -6  -2  -7          3.20          5.50        38.09 o
  -2   2 -11       2928.08       2790.72        49.98 o
  -5  -1  -5       3529.58       3684.74        47.74 o
  -1   1  -9       5132.66       4973.68        46.37 o
  -5  -2  -2       6628.87       6591.93        55.11 o
  -6  -3  -4       1661.98       1682.64        42.77 o
   0   3 -10        402.40        416.38        31.77 o
  -6  -4  -4        160.70        108.23        38.66 o
   0   4 -10        895.98       1005.00        48.62 o
  -4  -5   0        357.32        219.66        31.06 o
   2   5  -3       1719.89       2637.61        59.33 o
  -6  -2  -6        257.17        253.08        35.15 o
  -2   2 -10        336.35        344.75        32.47 o
  -5  -1  -8       6269.78       6419.01        67.16 o
  -3   1 -10       1614.91       1555.63        41.49 o
  -3  -2   1        331.18        331.10        13.14 o
   1   1  -3       8586.37       7824.19        34.83 o
  -6  -3  -7        641.90        613.62        47.60 o
  -2   3 -11        433.64        329.68        44.33 o
   2   3  -4       3477.43       3787.79        34.08 o
  -3  -5   1        175.77        109.08        25.54 o
   2   5  -4       1039.27       1496.17        56.98 o
  -2   0  -2       9409.95       9490.88        40.71 o
  -5  -3  -2        366.10        310.92        28.52 o
   1   1   3       3246.96       3429.64        21.57 o
  -4  -3   0        656.88        640.25        22.90 o
   2   2  -1        821.07        821.83         9.77 o
  -4  -4   0        421.26        302.33        24.71 o
  -3  -1  -1       3709.42       3698.36        30.77 o
   0   2  -7       9175.37       7972.73        53.10 o
   1   5  -5        345.58        634.41        70.44 o
   1   2  -5        594.28        537.80        17.11 o
  -5  -2  -5        282.88        285.30        28.23 o
  -1   2  -9          1.60         10.16        24.26 o
  -1   1  -6       5456.18       5472.48        42.05 o
   0   0   2         32.64         28.08         5.08 o
   2   4  -3       2236.43       2774.26        36.32 o
   2   3  -3       4100.79       3987.80        30.59 o
   1   1  -2       2056.02       2051.14        15.05 o
  -3  -4   1        165.00        141.54        19.05 o
   2   4  -4        356.94        526.08        30.64 o
  -1   0  -1        843.60        807.57         8.99 o
  -3   0  -7      18926.03      19263.85        89.64 o
  -3   0  -7      14727.71      14724.11        73.99 o
  -3  -3   1        991.65        964.66        20.24 o
  -5  -4  -2       3305.98       2818.91        47.19 o
   0   4  -7       4527.28       5232.32        67.15 o
   2   2   0        764.49        770.09         6.23 o
  -5  -3  -5       2151.62       2076.45        43.11 o
  -1   3  -9       3303.34       3087.17        48.62 o
  -4  -3  -1       2618.63       2554.64        34.68 o
   1   3  -6         39.97        105.95        20.60 o
  -4  -1  -6        466.35        477.31        25.57 o
  -2   1  -8       6230.85       5869.92        50.85 o
  -5  -3  -8       4292.57       4136.99        63.64 o
  -3   3 -10       1062.69        970.34        48.50 o
  -1  -4   3        579.38        522.31        12.15 o
  -2   0  -5        388.26        404.39        16.25 o
  -2  -1   0       8337.37       8747.12        35.05 o
  -1   1  -6       4245.85       4128.71        36.99 o
  -2   0  -3       2786.79       3029.45        26.67 o
  -1   0  -4       9916.95       9966.10        43.81 o
   1   4  -5        214.98        281.71        33.45 o
  -1  -3   3       5410.96       5246.25        18.67 o
  -3  -1  -2      13025.17      12921.28        59.56 o
   0   1  -5      10230.24       8613.56        45.49 o
   1   3  -5        612.32        569.96        22.75 o
  -4  -2  -3       6514.77       6763.07        51.56 o
  -2  -5   1       1638.48       1296.82        27.19 o
   0   1  -4      14294.48      14272.25        38.11 o
   0   1  -4      11123.57       9432.33        45.75 o
  -1   0  -3       8032.45       8864.33        39.24 o
  -3  -1  -2      10135.83      10790.21        35.77 o
  -3  -5  -1        878.04        592.49        29.54 o
  -4  -2  -9        490.23        559.52        35.45 o
  -4   2  -9        381.48        344.92        37.84 o
  -4  -1  -3       2669.76       2834.09        26.36 o
  -4  -3  -3       2127.74       2153.75        35.90 o
  -4  -2  -6       4191.67       4509.11        49.37 o
  -2   2  -8         72.40         66.88        23.56 o
  -4  -5  -3       1023.98        741.91        39.72 o
  -1   5  -6       1029.82       1751.18        99.95 o
   2   2   2       4679.03       4500.26        17.41 o
   2   4  -1        510.99        715.03        25.99 o
  -3  -2  -1       2319.05       2070.02        25.77 o
  -2  -2   1       1055.13       1091.34        14.46 o
  -3  -1  -3         46.31         50.37        13.69 o
  -1   1  -5        719.50        617.54        17.55 o
  -2   0  -4      31845.52      31994.68        91.71 o
  -2   0  -4      24781.30      21440.93        71.72 o
  -2   0  -5        498.94        502.27        17.81 o
  -3  -1  -4       8194.66       8454.86        52.55 o
  -4  -4  -6       2430.18       2295.81        46.52 o
  -2   4  -8         22.94         18.06        47.12 o
   1   0   1        843.60        817.28         8.42 o
  -2   0  -8        146.07        179.23        20.75 o
  -4   0  -6       4094.07       4420.78        45.42 o
  -4  -3  -6        284.79        230.94        27.38 o
  -2   3  -8       3879.40       3959.06        56.10 o
  -1   2  -6        645.94        566.44        21.35 o
  -2   0  -6        566.31        592.03        19.79 o
  -3   0  -5        515.02        516.58        19.50 o
   2   3  -1       3260.19       3524.53        22.82 o
   1   2  -3        945.02        883.54        15.58 o
  -3  -4  -1        918.00        797.61        24.74 o
   0   5  -4       2115.62       4714.97       111.12 o
  -2  -5   0       1633.86       1215.82        28.03 o
   1   5  -3       1795.72       3879.32        97.87 o
   1   5  -2        630.85       1353.46        84.76 o
  -4  -4  -3       3189.79       2769.24        42.64 o
  -1   4  -6        329.50        354.34        42.07 o
   0   1  -5      13146.50      13535.36        46.05 o
  -3  -3  -1       1978.58       1798.46        26.83 o
  -2  -4   1        656.65        516.49        17.66 o
   1   4  -3        450.86        597.55        34.32 o
  -3  -3 -10       1365.63       1358.92        45.98 o
  -5   3  -8       3340.37       2841.62        62.95 o
  -2  -3   1       4189.55       4166.53        27.75 o
   1   3  -3       4210.66       4247.24        36.19 o
  -3  -3  -2       7011.27       6352.46        46.53 o
   0   3  -5       5659.22       5341.65        47.63 o
   2   4   0        470.75        593.21        22.60 o
  -2   1  -5       3619.54       3592.34        36.20 o
   0   2  -4       3233.84       3062.49        30.16 o
  -3  -2  -7      14338.73      14241.75        79.57 o
  -3   2  -7      11158.02       9986.16        71.65 o
  -3  -4  -7       7399.08       6570.03        65.66 o
  -3   4  -7       5757.77       5570.64        75.43 o
   0   4  -4       1519.85       1874.34        48.43 o
  -3  -5  -4       1863.33       1370.81        41.21 o
  -2   5  -5       1023.99       1734.08       103.34 o
  -2  -1  -2      12839.23      13376.27        52.53 o
  -2  -2   0        982.42       1019.98        15.59 o
  -2  -2 -11       3762.77       4277.24        54.63 o
  -6   2  -7          2.49          4.23        44.86 o
  -1   0  -9          3.78          0.99        18.90 o
  -5   0  -5        280.02        255.25        24.85 o
  -2  -4   0        604.94        406.35        18.23 o
  -1  -2   2        501.97        515.41         7.21 o
   0   3  -4       5367.06       5108.61        46.63 o
  -2  -3 -11        557.26        546.56        41.24 o
  -6   3  -7        499.51        453.29        57.19 o
  -1  -4   2        303.21        248.61        12.85 o
  -2  -1  -8       8007.02       8931.12        57.31 o
  -4   1  -6        362.90        283.70        25.14 o
   1   2  -2        390.62        370.70        11.16 o
  -1   0  -3      10322.20      10707.99        41.64 o
   1   4  -2        235.95        342.86        34.16 o
  -2  -1  -3       8188.34       8714.10        44.81 o
  -1   1  -4        201.85        188.51        12.71 o
  -3  -1  -1       2886.56       2966.19        19.04 o
  -2  -3   0       4100.30       3777.32        29.03 o
  -2   2  -5        257.52        232.39        20.05 o
  -2  -1  -5       4651.33       5017.67        39.08 o
  -1   0  -4      12743.90      13015.44        50.20 o
  -2   0  -3       2168.60       2230.08        23.00 o
  -7   2  -6       4778.66       4698.32        81.83 o
  -1   0  -6       1187.44       1301.71        20.84 o
  -1  -5   0        275.21        154.70        20.89 o
  -2  -5  -2       2629.62       1715.12        33.63 o
  -1   5  -3        565.47       1305.35       110.59 o
  -2  -4  -8         29.48         28.64        32.02 o
  -4   4  -6       1891.11       2041.79        65.73 o
   2   3   0       3190.74       3505.32        19.25 o
   1   3  -2       1222.15       1250.53        23.37 o
  -2  -2  -8         93.05         82.40        21.87 o
  -4   2  -6       3261.84       3161.04        48.53 o
   2   1   3       6371.94       5977.31        34.08 o
  -2  -4  -2       2665.30       2281.47        31.39 o
   0   1  -2       1551.87       1500.82        15.57 o
  -2  -5  -5       1315.89       1023.62        39.04 o
  -3   5  -4       1450.00       2333.93       109.38 o
  -2  -3  -8       4985.26       5548.97        55.11 o
  -4   3  -6        221.61        184.89        35.14 o
  -1   1  -3       3246.96       3184.31        27.61 o
  -2  -4  -3        620.55        564.16        24.87 o
  -1   4  -4       2643.62       3656.16        61.35 o
  -2  -2  -2       6012.85       6398.42        39.49 o
  -1  -3   2       1570.54       1417.25        13.47 o
  -1  -5  -1        151.09         91.86        22.58 o
   0   5  -2        597.22       1706.08       118.94 o
  -1  -1  -9       6595.79       7340.30        54.17 o
  -5   1  -5       2746.62       2589.97        43.79 o
  -2  -3  -2       6306.62       5948.60        41.88 o
  -3   1  -4       6376.86       6485.29        49.74 o
  -1  -1   0       1090.21       1125.71        11.25 o
  -2  -3  -3       3409.50       3543.95        36.35 o
  -1   3  -4         48.68         42.18        23.28 o
  -4   0  -3       7116.91       7278.85        48.72 o
  -1   4  -3       2338.20       3202.70        57.20 o
  -2   0  -2       7322.56       7398.29        35.43 o
   1  -1   4        259.39        298.03        12.99 o
  -1  -3  -9       4245.00       4323.58        51.44 o
  -5   3  -5       1674.33       1753.13        50.85 o
  -1  -5  -6       1323.39       1158.71        43.71 o
  -4   5  -3        796.84       1137.90        96.37 o
  -2  -2  -5        330.93        384.40        18.36 o
  -3   2  -4         33.04         24.12        17.63 o
  -2  -3  -5       2623.65       2884.49        37.66 o
  -3   3  -4       3386.85       3427.29        46.57 o
   0  -1 -10        760.98        803.15        25.87 o
  -6   1  -4       1869.99       1815.89        43.10 o
  -1   2  -3       5180.64       5047.30        37.20 o
   0  -4 -10       1151.39       1188.67        43.55 o
  -6   4  -4        125.05         84.66        58.70 o
  -1  -5  -3        726.67        548.78        30.10 o
  -2   5  -2       2046.29       4018.98       110.39 o
  -1   3  -3       1492.54       1605.45        30.33 o
   1   1  -6         88.38         96.24        10.87 o
  -4  -1  -1       3537.10       3473.46        26.06 o
  -1  -1  -1        375.25        400.03         9.20 o
  -1   0  -1        656.46        672.66         8.40 o
  -1  -4  -1        476.00        343.51        17.66 o
   0   4  -2         94.39        143.21        35.98 o
   0  -3 -10        517.11        559.69        31.49 o
  -6   3  -4       1293.31       1159.51        48.67 o
   0  -2 -10       2045.31       2244.79        37.01 o
  -6   2  -4        314.93        269.08        33.88 o
   0   3  -2       1086.14       1209.34        23.36 o
  -1  -1  -4        259.39        253.40        12.01 o
  -2   1  -3       6371.94       6138.40        39.03 o
   1   1  -5       1292.85       1308.68        14.05 o
  -1  -1  -3       4172.55       4074.26        27.47 o
  -1  -4  -6        423.42        380.26        28.38 o
  -4   4  -3       2482.21       3052.66        60.59 o
   1  -1 -11        647.68        591.45        25.86 o
  -7   1  -3       2162.23       2219.45        48.09 o
  -1  -1  -6       5456.18       5627.15        39.89 o
  -4   1  -3       2669.76       2887.37        33.48 o
   0   0  -7      16206.60      16463.46        61.44 o
  -5   0  -2       6956.29       7302.75        48.72 o
   0  -5  -2        767.46        474.66        25.01 o
  -1   5  -1        117.57        255.11        94.96 o
   1  -3 -11        455.08        429.26        34.17 o
  -7   3  -3       1449.14       1467.62        52.93 o
   0   0  -5       4385.55       4836.83        29.28 o
  -3   0  -2        323.67        314.12        12.58 o
   1  -2 -11        362.95        328.39        27.95 o
  -7   2  -3         76.20        133.47        36.54 o
  -1  -3   0        530.23        447.15        13.14 o
  -1  -3  -4         62.56         56.72        17.35 o
  -2   3  -3       2653.18       2799.80        37.12 o
  -1  -3  -6       2984.38       2893.29        35.84 o
  -4   3  -3       1655.75       1747.10        35.28 o
  -1  -4  -3       3004.73       2451.47        32.42 o
  -2   4  -2       2074.07       2803.29        47.51 o
  -1  -2  -6        830.08        861.99        20.93 o
  -4   2  -3       5069.61       5029.11        44.87 o
  -1  -3  -1        277.33        285.50        13.84 o
   0  -5  -4       2718.70       2090.93        37.75 o
  -3   5  -1        683.27       1208.90        76.71 o
   2  -3 -12        600.61        691.95        42.23 o
  -8   3  -2        136.40        106.81        48.26 o
  -1  -2  -3       6657.44       6804.57        40.19 o
   0   0  -4       6336.00       7168.37        32.87 o
   2  -2 -12       5133.35       5634.45        60.22 o
  -8   2  -2       3614.44       3786.17        63.44 o
   0  -5  -1        112.76         68.15        20.60 o
  -1   5   0        214.16        550.41        80.02 o
  -5   4  -2       2572.62       2870.76        55.49 o
  -1  -2  -1        676.85        655.72        13.16 o
  -9   2  -1        620.02        568.69        53.82 o
   1   0   1        656.46        668.39         7.69 o
  -2   1  -2       9991.13       9379.60        40.12 o
   1   1  -3      11034.02      10602.17        22.95 o
  -4  -1   0        948.41        962.66        13.88 o
   0   1  -1        108.84        138.10         4.80 o
   0  -4   2        121.30         96.38        11.57 o
   1   0  -8       9109.43       9591.55        50.16 o
  -6   0  -1       1939.66       2112.39        29.95 o
  -1  -3  -3       1918.00       1804.54        25.98 o
  -2   3  -2       4907.64       5016.29        40.41 o
   0  -3  -7          6.82         16.36        19.18 o
  -5   3  -2        284.89        266.10        25.13 o
   0  -2   4       4155.69       4123.51        18.36 o
   2   1  -7       1571.13       1571.02        19.01 o
  -5  -1   0        253.53        254.01        14.26 o
   1  -4  -8       3749.34       3554.36        49.79 o
  -6   4  -1        884.37       1053.99        43.25 o
   0   0  -2         41.94         44.32         4.80 o
  -2   2  -2       4679.04       4338.42        29.64 o
   1  -5  -5        444.09        329.84        32.62 o
  -4   5   0        278.06        407.77        58.72 o
   0  -2  -7      11790.90      12586.85        65.36 o
  -5   2  -2       5158.41       4933.14        42.98 o
   0   3  -1         83.71         87.06        11.29 o
   1  -5  -3       2307.61       1701.48        35.31 o
  -2   5   0       1271.42       2472.64        77.38 o
   0  -1  -5      13146.49      13399.59        54.88 o
  -3   1  -2      10135.83      10257.12        46.26 o
   0  -4  -2        121.30        106.39        17.92 o
  -1   4  -1        370.41        491.11        29.23 o
  -3   0  -1       2934.33       2813.03        20.09 o
   0  -4  -4       1953.11       1947.91        32.47 o
  -3   4  -1        714.36        879.16        32.08 o
   2   0  -9        431.08        447.47        19.92 o
  -7   0   0        121.97        119.80        21.17 o
   1  -5   0        275.21        178.70        21.17 o
   1  -3  -8        622.81        604.43        26.56 o
  -6   3  -1       6053.56       6216.75        57.71 o
   3  -4 -10        295.07        263.10        39.52 o
   0  -2  -5       2380.28       2622.59        28.61 o
  -3   2  -2        110.77         84.25        11.15 o
   1  -1  -8        997.46       1072.15        22.78 o
  -6   1  -1      10445.93      10572.99        60.12 o
   1   0  -6       1999.55       2125.15        22.34 o
  -4   0  -1        756.70        724.47        14.30 o
   3   1   2      10135.83      10385.55        36.36 o
   2  -5  -6       1250.14       1087.97        41.87 o
  -5   5   1        725.79        978.50        61.60 o
   1  -2  -8       6987.47       7049.51        52.54 o
  -6   2  -1       1536.99       1613.10        29.89 o
   0  -1  -4      14294.49      14478.74        52.83 o
   1  -5  -2        810.68        528.69        27.13 o
  -2   5   1       1275.02       2379.85        64.09 o
   2  -3  -9       6418.72       6991.42        60.60 o
  -7   3   0        179.18        172.03        28.65 o
   1   3   0        412.61        507.43        10.45 o
   2  -1  -9      10437.75      10762.21        61.63 o
  -7   1   0        237.72        229.52        21.31 o
   1   4   1        370.41        594.75        21.32 o
   2  -5  -4       1335.53       1140.34        36.22 o
  -3   5   1        136.78        205.16        50.52 o
   0  -3  -4       6897.00       7171.92        47.42 o
  -3   3  -1       1539.67       1613.87        24.95 o
   3  -3 -10       1499.38       1532.56        40.34 o
  -8   3   1        821.61        880.43        39.29 o
  -1   1  -1        292.01        288.47         6.36 o
   1  -4  -5        276.26        279.78        25.55 o
  -4   4   0        327.82        343.20        28.52 o
   2  -2  -9        298.35        329.22        22.73 o
  -7   2   0         99.22         86.35        22.43 o
   3  -1 -10       2116.35       2243.50        35.04 o
  -8   1   1       1213.09       1206.13        32.83 o
   2   1  -6       4351.62       4562.85        26.26 o
  -5  -1   1       2953.61       2906.49        22.11 o
   0   0   2         41.94         38.11         5.50 o
   0  -3  -2       1395.76       1502.20        21.97 o
  -1   3  -1        215.81        246.90        13.55 o
   3  -2 -10        608.05        613.42        28.26 o
  -8   2   1       1079.62       1043.61        34.37 o
  -3   1  -1       2886.56       2818.87        21.48 o
  -1   2  -1        526.71        465.16         9.76 o
   0  -1   5      13146.50      13070.33        53.08 o
   1  -1  -6         88.38         98.78        12.56 o
  -4   1  -1       3537.11       3577.68        27.63 o
   5  -2 -12        790.37        708.36        40.98 o
   4  -2 -11        796.59        990.25        35.47 o
  -9   2   2          1.59          6.49        34.42 o
   1  -4  -3        579.38        589.84        23.31 o
  -2   4   0        470.75        570.75        24.86 o
   2  -5  -3       2210.17       1798.71        37.00 o
  -3   5   2        213.95        298.34        45.30 o
   3  -5  -5        696.05        600.13        37.16 o
  -4   5   2        309.66        393.68        48.70 o
   2  -4  -6        240.72        296.97        28.23 o
  -5   4   1          0.01          1.41        27.65 o
   0  -3  -1        107.58        109.79        12.14 o
   1   0  -5       1200.63       1375.82        17.32 o
  -4   0   0       1301.58       1278.66        15.19 o
   1  -3  -5        786.88        840.90        23.61 o
  -4   3   0        511.16        542.92        19.64 o
   2  -5  -1       1638.48       1417.31        29.88 o
  -1   5   2        630.85       1193.98        53.96 o
   3  -4  -7        400.46        409.74        32.33 o
   0  -1  -2       1994.25       1957.25        15.77 o
   0  -2  -2         82.94         96.38         9.45 o
   3   1  -7        795.57        781.34        16.83 o
   4  -4  -8       3530.00       3819.68        52.60 o
  -7   4   3        805.38        823.12        41.83 o
   3  -5  -4       1087.80        962.78        36.20 o
  -4   5   3       1195.46       1663.62        54.73 o
   1  -4  -2        303.21        314.82        19.62 o
  -2   4   1        510.99        620.39        23.31 o
   3   1   1       2886.56       2855.09        16.89 o
   2  -4  -4        458.69        463.79        23.44 o
  -3   4   1        128.40        128.41        22.15 o
  -1   3   0        412.61        421.40        12.57 o
   1  -2  -5        763.69        788.41        17.68 o
  -4   2   0        827.56        841.12        16.84 o
   2  -3  -6       2467.45       2700.81        33.24 o
  -5   3   1       1644.94       1721.96        28.77 o
   1  -1  -5       1292.85       1409.59        18.73 o
  -4   1   0        948.41        993.26        15.44 o
   4  -5  -5       1232.48       1094.12        39.60 o
   2  -5   0       1633.85       1133.98        26.19 o
  -1   5   3       1795.72       3228.92        56.80 o
   0  -3   1        107.58         99.63        13.83 o
   1  -3  -3       5410.96       5241.08        36.04 o
  -2   3   0       3190.74       3489.50        27.66 o
   2   0  -6        863.17        897.79        15.57 o
  -5   0   1         15.44         11.85         9.87 o
   3  -3  -7        615.85        639.34        23.60 o
  -6   3   2        939.11        919.95        26.30 o
  -2   0   0       1045.76       1048.66         8.98 o
   6  -3 -10       1602.33       1759.88        46.57 o
  -9   3   5        309.95        294.02        41.78 o
   3  -5  -2        274.94        200.99        26.11 o
  -2   5   3       1719.89       2654.74        54.80 o
   5  -3  -9       1371.80       1540.14        38.49 o
  -8   3   4       2319.47       2250.23        45.66 o
   2  -2  -6        564.20        590.06        17.24 o
  -5   2   1          5.88          4.66        11.99 o
   0  -1  -1        139.86        144.64         5.37 o
   2  -4  -3       2873.95       2828.05        32.26 o
  -3   4   2       1586.76       1876.47        30.74 o
   2  -1  -6       4351.62       4623.70        32.72 o
  -5   1   1       2953.62       2940.58        26.53 o
   3   0  -7        813.68        865.53        18.25 o
  -6   0   2       4499.05       4633.32        33.79 o
   6  -2 -10        242.23        245.02        30.06 o
  -9   2   5          0.09          5.78        31.88 o
  -1   0   0         16.26          0.56         2.12 o
   2   1  -4      10614.37      10951.07        31.21 o
  -3  -1   1       2310.51       2279.85        12.86 o
   5   0  -9       1644.21       1700.13        29.19 o
   3  -2  -7        648.03        683.23        19.79 o
  -6   2   2       3355.47       3492.89        35.18 o
   4   0  -8       7952.87       8376.18        47.68 o
  -6   4   4       1032.81       1160.95        40.01 o
   5  -2  -9       1408.12       1393.32        31.85 o
  -8   2   4        442.43        417.98        27.96 o
   6  -1 -10       2160.46       2395.84        39.70 o
   4  -5  -3       1536.24       1301.11        34.53 o
  -3   5   4        846.50       1211.57        47.20 o
   4  -2  -8       6262.02       6445.09        49.06 o
  -7   2   3       1382.77       1368.87        28.74 o
   3  -1  -7        795.57        743.15        17.82 o
  -6   1   2       1455.31       1506.36        23.53 o
   3  -5  -1        175.77        127.85        23.57 o
  -2   5   4       1039.27       1497.30        47.22 o
   1   0  -3       1862.29       1865.59        13.61 o
   5  -1  -9       2118.98       2118.55        32.48 o
  -8   1   4       3600.01       3714.47        42.99 o
   0  -3   2       1395.76       1291.14         9.92 o
   2  -3  -4       4468.71       4691.63        35.76 o
  -3   3   1        771.68        811.68        17.96 o
  -4   5   5        959.08       1287.55        54.42 o
   3  -4  -4        298.20        268.92        22.02 o
  -4   4   3        218.01        320.24        26.11 o
   1  -2  -3       1214.41       1165.29        15.74 o
  -2   2   0        764.50        750.56        11.61 o
   1  -3  -2       1570.54       1482.77        19.57 o
  -2   3   1       3260.19       3564.46        26.67 o
   1   2   0         20.83         27.23         4.37 o
   4  -4  -5       2043.85       1995.70        34.30 o
  -5   4   4        627.91        700.27        32.92 o
   1  -4   1        476.00        374.44        13.84 o
   0   4   2         94.39        131.64        16.51 o
   5  -4  -6        299.73        225.71        28.94 o
  -6   4   5         17.34         20.88        34.84 o
  -2  -1   1       6696.03       6912.08        15.35 o
   7  -3  -9        354.94        339.51        36.56 o
  -8   3   6        178.39        169.48        35.28 o
   4  -5  -2        397.94        306.79        26.97 o
  -3   5   5        541.64        770.11        47.03 o
   3  -3  -5       1563.43       1487.84        25.08 o
  -4   3   2        565.86        571.55        19.08 o
   1  -1  -3      11034.02      10816.85        35.78 o
  -2   1   0       6487.91       6312.19        24.61 o
   6  -3  -8       1510.36       1659.93        37.23 o
  -7   3   5       1826.36       1939.78        38.82 o
   5  -5  -3        611.06        405.37        31.78 o
   1   0   0         16.26         16.37         2.12 o
   2  -4  -1        656.65        599.44        17.10 o
  -1   4   2        235.95        303.76        18.77 o
   4  -3  -6       5819.27       6225.65        46.98 o
   5  -3  -7         56.96         57.42        21.02 o
  -6   3   4       4521.44       4715.22        46.08 o
   3   1  -5       2925.94       2863.26        20.13 o
  -4  -1   2       1022.54       1109.20        12.75 o
  -1   1   0        848.37        828.59         7.82 o
   7  -2  -9        745.29        791.28        33.35 o
  -8   2   6       2013.63       2182.51        40.53 o
  -3   2   1        257.71        235.54        10.45 o
   7  -3  -8        666.64        693.20        36.02 o
  -8   3   7       2092.19       2169.07        49.59 o
   2  -3  -3       5269.78       5232.01        34.57 o
  -3   3   2        642.20        688.79        17.39 o
   4   1  -6       9845.26      10351.67        42.72 o
  -5  -1   3       1131.33       1171.38        16.71 o
   8  -2  -9       1395.59       1558.36        43.58 o
  -9   2   8        692.11        608.02        44.22 o
   0   3   1         83.71         91.29         8.04 o
   7  -1  -9        451.63        417.85        28.24 o
  -8   1   6        204.69        157.93        25.26 o
   6  -2  -8       1620.44       1815.09        33.99 o
  -7   2   5        197.15        211.41        22.30 o
   6  -3  -7       1268.80       1402.65        33.96 o
  -7   3   6       1063.18       1147.64        35.78 o
   2   0  -4       2247.51       2408.70        17.87 o
  -3   0   1        374.95        371.47         8.20 o
   3  -4  -2       2039.08       1794.28        26.23 o
  -2   4   3       2236.43       2731.12        32.63 o
   3  -2  -5       1619.04       1611.64        21.85 o
  -4   2   2        709.67        710.09        15.42 o
   3  -3  -4       2553.54       2505.67        28.71 o
  -4   3   3       2678.89       2937.20        31.56 o
   5  -2  -7       1538.49       1553.53        28.05 o
  -6   2   4       1765.93       1795.87        28.49 o
   5  -3  -6          2.90          3.39        20.31 o
  -6   3   5        189.62        189.39        23.14 o
   4  -5   0        357.32        259.90        25.55 o
  -1   5   5        345.58        510.61        42.35 o
   8  -1  -9        220.33        249.66        32.46 o
   4  -2  -6        132.14        133.92        14.68 o
  -5   2   3        186.42        186.59        14.11 o
   4  -3  -5       2568.57       2885.96        33.95 o
   6   0  -8       2017.59       2188.95        31.06 o
  -7   0   5        204.84        193.79        19.05 o
   2  -1  -4      10614.37      10710.32        40.72 o
  -3   1   1       2310.51       2349.99        18.57 o
   6  -1  -8       2290.94       2565.59        34.77 o
  -7   1   5       2819.21       2854.05        35.54 o
   6  -4  -5         22.29         30.75        29.20 o
  -5   4   6        233.24        241.91        33.73 o
   7  -2  -8        928.05        936.14        32.51 o
  -8   2   7        247.20        204.79        30.49 o
   1  -2  -2        501.97        505.23        10.61 o
  -2   2   1        821.07        829.34        11.89 o
   4  -4  -3        280.16        306.31        21.60 o
  -3   4   4        232.05        270.85        23.99 o
   5  -4  -4        806.91        811.08        28.97 o
  -4   4   5       1590.46       1779.46        36.67 o
   2  -4   0        604.94        523.76        15.97 o
  -1   4   3        450.86        591.90        20.48 o
   1   3   1        215.81        267.79         6.92 o
   5  -5  -1        932.69        702.61        31.66 o
  -2   5   6        972.83       1246.49        48.91 o
  -3   5   7        293.50        346.23        50.11 o
  -6   0   4       2203.77       2343.59        26.99 o
   3   0  -5       2140.91       2137.80        19.94 o
  -4   0   2       1141.74       1182.65        14.75 o
   5  -1  -7        144.31        123.48        16.37 o
  -6   1   4       7905.69       8181.03        47.97 o
   4   0  -6        270.71        260.65        13.13 o
  -5   0   3        180.23        151.32        11.57 o
   3  -1  -5       2925.93       2807.73        24.41 o
  -4   1   2       1022.54       1043.74        15.16 o
   4  -1  -6       9845.25      10360.27        49.72 o
   7  -1  -8        918.59        891.40        28.84 o
  -8   1   7       3129.89       2994.99        43.63 o
   1  -3   0        530.23        507.50        10.88 o
   6  -2  -7        216.96        241.21        21.59 o
  -7   2   6        608.90        583.46        25.99 o
   8  -3  -7       2688.59       2827.02        50.22 o
  -7   3   8        518.76        462.50        36.44 o
   6  -4  -4       1327.23       1276.46        34.24 o
  -5   4   7        701.79        802.61        39.70 o
   3  -4  -1        165.00        132.94        15.95 o
  -2   4   4        356.94        412.70        21.74 o
   5  -2  -6        705.92        705.74        21.06 o
  -6   2   5         34.32         26.52        16.22 o
   2  -2  -3       6415.57       6556.73        32.89 o
  -3   2   2       3469.07       3507.40        24.75 o
   2   1  -3      10675.42      11030.71        27.99 o
  -3  -1   2       1459.93       1456.02        11.80 o
   9  -2  -8        889.41        864.64        42.12 o
  -8   2   9       1086.01       1013.80        41.43 o
   6  -1  -7       1799.29       1945.23        29.63 o
  -7   1   6       1603.52       1548.19        29.46 o
   6   0  -7        329.79        317.54        18.92 o
  -7   0   6        733.97        666.56        23.04 o
   4  -4  -2        336.76        269.37        19.91 o
  -3   4   5        692.63        771.65        27.55 o
   4  -2  -5       4098.93       4445.06        34.73 o
  -5   2   4       1369.18       1393.22        22.24 o
   3  -2  -4        251.24        247.09        11.86 o
  -4   2   3        353.13        370.75        12.71 o
   4   1  -5       4176.53       4385.05        27.50 o
  -5  -1   4       2225.12       2270.16        21.75 o
   7  -3  -6       1366.26       1414.18        35.38 o
  -6   3   7        987.34       1003.29        30.68 o
   3   1  -4       4719.12       4700.61        23.92 o
  -4  -1   3       4535.04       4697.70        24.44 o
   1  -1  -2       2642.11       2448.42        15.26 o
  -2   1   1       6696.04       6892.16        24.65 o
   9  -1  -8        649.09        589.48        36.02 o
  -8   1   9        171.46        130.39        31.89 o
   1   0  -2        693.31        705.03         7.39 o
  -2   0   1       1115.84       1164.38         9.12 o
   5  -1  -6          5.96          8.46        13.40 o
  -6   1   5        350.60        303.60        16.38 o
   5   0  -6       1017.09       1052.86        19.67 o
   8  -2  -7        317.66        305.33        29.93 o
  -7   2   8        722.18        687.28        29.96 o
   6  -3  -5        243.67        232.04        21.88 o
   2  -3  -1       4189.55       4260.23        26.18 o
  -1   3   2       1222.15       1246.28        15.02 o
  -5   1   4       2225.12       2254.09        24.03 o
   1   4   3       2338.19       3057.93        22.85 o
   2  -1  -3      10675.42      10972.18        36.97 o
  -3   1   2       1459.93       1418.64        14.36 o
   4   0  -5       5741.54       6158.53        34.19 o
  -5   0   4       1930.90       1870.72        21.17 o
   7  -3  -5       2346.99       2478.53        38.86 o
  -6   3   8       1175.32       1200.97        35.64 o
   5  -3  -4       1795.38       1833.26        29.06 o
  -4   3   5       1998.79       1989.72        28.23 o
   3  -1  -4       4719.12       4727.85        28.53 o
  -4   1   3       4535.04       4600.95        28.46 o
   9  -1  -7        264.96        273.26        31.62 o
  -8   1  10         36.62         39.78        35.69 o
   2   0  -3       9981.15       9985.58        31.50 o
  -3   0   2       5279.76       5325.10        23.88 o
   4  -3  -3       3442.54       3500.59        32.20 o
  -3   3   4       1987.09       1996.85        24.41 o
   3  -3  -2        825.26        776.73        17.11 o
  -2   3   3       4100.79       4027.67        27.87 o
   8  -1  -7       4022.11       4283.96        47.56 o
  -7   1   8        714.82        635.04        26.28 o
   3   0  -4        199.21        205.45         8.61 o
  -4   0   3        441.77        427.58        10.74 o
   7  -2  -6        782.47        796.56        27.14 o
  -6   2   7        168.83        162.15        20.18 o
  -7   0   8        858.94        772.70        26.72 o
   8  -2  -6       2587.65       2908.01        42.86 o
  -7   2   9        579.96        460.89        31.78 o
   7  -4  -3       1034.97        951.05        35.06 o
  -4   4   8       2746.95       2851.04        50.10 o
   6  -3  -4       5810.33       6209.99        49.09 o
   2  -4   2       2665.31       2263.71        18.75 o
  -1   0   2        693.31        700.48         7.82 o
  -6   3  10       1246.89        845.53        44.27 o
   6  -4  -2       2196.85       2065.98        34.31 o
  -3   4   7        311.63        317.62        30.35 o
   6  -2  -5         44.10         47.26        16.79 o
  -5   2   6        549.33        498.45        18.65 o
   8  -1  -6        263.04        268.05        23.57 o
  -7   1   9        351.45        288.00        27.81 o
   7  -1  -6       2060.63       2060.49        31.34 o
  -6   1   7       1400.16       1304.33        25.63 o
   5  -3  -3       1094.77       1079.65        23.63 o
  -4   3   6       4528.40       4492.56        40.83 o
   7  -2  -5        253.35        252.80        21.60 o
  -6   2   8       1260.98       1227.38        30.14 o
   1  -3   1        277.33        259.38         8.05 o
   0   3   2       1086.14       1222.08        12.32 o
   8   0  -6       3198.75       3314.95        39.67 o
  -7   0   9        723.06        662.16        29.82 o
   5  -4  -1          0.02          0.56        19.18 o
  -2   4   6        187.32        244.15        24.56 o
   7   0  -6        943.20        927.86        23.62 o
  -6   0   7        256.63        246.89        17.79 o
   3  -4   1        918.00        753.35        16.83 o
   0   4   4       1519.86       1837.24        23.65 o
   4  -4   0        421.26        348.65        17.79 o
  -1   4   5        214.98        242.76        20.32 o
  10  -1  -6          1.20         14.39        34.00 o
  -7   1  11        538.14        482.58        37.14 o
   8  -3  -4       2980.66       2984.54        43.59 o
  -5   3   9       1067.50       1081.62        35.49 o
   4  -3  -2        727.16        687.60        17.53 o
  -3   3   5       1216.62       1230.70        22.37 o
   5  -2  -4       1759.48       1783.22        23.97 o
  -4   2   5       3189.67       3135.78        28.36 o
   2   2   0        764.49        770.09         6.23 o
   2  -3   0       4100.30       3992.55        22.60 o
  -1   3   3       4210.66       4488.68        25.89 o
   3  -3  -1        991.65        914.85        16.13 o
  -2   3   4       3477.43       3485.35        27.38 o
   6   1  -5        450.55        448.47        17.80 o
  -5  -1   6          4.64          1.41        13.54 o
   6  -1  -5        450.55        455.25        17.37 o
  -5   1   6          4.64          9.03        12.55 o
   7  -1  -5       3622.87       3510.34        36.89 o
  -6   1   8       1782.75       1684.79        30.47 o
   6  -2  -4       2269.33       2438.81        30.24 o
  -5   2   7       1197.21       1150.30        24.77 o
  -3   2   4        195.51        186.34        11.43 o
   7   0  -5        263.23        253.81        18.49 o
  -6   0   8       1570.03       1424.36        27.91 o
  -3  -2   4        195.51        172.36         8.89 o
   9  -2  -4       1514.29       1420.64        37.22 o
  -6   2  11        721.95        688.34        40.83 o
   3   1  -1       2310.51       2314.99        14.14 o
   9  -1  -5        530.20        531.74        29.80 o
  -6   1  10       1681.21       1533.13        36.68 o
   3  -2  -2       4457.97       4439.90        27.57 o
  -2   2   3       4992.41       4890.17        25.78 o
   5  -1  -4       2859.42       2842.60        27.21 o
  -4   1   5       3250.06       3133.75        26.41 o
   5  -2  -3        239.56        239.70        14.26 o
  -4   2   6        102.82         86.22        13.40 o
   8  -2  -4        568.55        584.51        26.13 o
  -5   2   9       1095.76       1028.87        30.84 o
   5   1  -4       2859.41       2879.93        25.50 o
  -4  -1   5       3250.06       3190.58        24.84 o
   9   0  -5          0.58          7.62        25.96 o
  -6   0  10        246.13        219.20        27.52 o
   2  -2  -1       1055.13       1086.23        12.62 o
  -1   2   2        390.62        410.84         7.91 o
   6  -1  -4      10159.31      10698.94        54.11 o
  -5   1   7        112.30         93.84        14.96 o
   6   1  -4      10159.31      10568.62        50.62 o
  -5  -1   7        112.30         91.30        16.51 o
  -6   1  13        380.90        354.63        52.94 o
   6  -3  -2       1206.82       1208.67        26.32 o
  -3   3   7        479.24        496.46        23.87 o
   5   0  -4       2481.33       2418.68        24.34 o
  -4   0   5       4467.91       4675.33        30.72 o
  -1  -2   3       1214.41       1195.78         8.37 o
   6   0  -4       2831.98       2860.72        28.04 o
  -5   0   7       1500.75       1403.81        23.67 o
   8  -2  -3       1224.77       1121.08        28.58 o
  -5   2  10         85.25         83.10        29.06 o
   9   0  -4       1822.31       1716.19        34.14 o
  -6   0  11        847.93        745.85        38.16 o
   3   2  -2       4457.97       4250.78        19.10 o
  -2  -2   3       4992.41       4724.38        17.72 o
  10  -2  -3       1890.77       1782.52        44.19 o
  -5   2  12        615.04        540.28        45.34 o
   4  -1  -3       5827.81       6044.12        32.81 o
  -3   1   4       3672.29       3647.09        24.96 o
   4  -2  -2        911.96        914.12        16.28 o
  -3   2   5       1259.89       1264.36        19.84 o
   8  -1  -4       4626.24       4816.97        44.95 o
  -5   1   9       1648.93       1525.14        31.17 o
   7  -2  -3       1776.94       1746.97        28.63 o
  -4   2   8       4872.93       4955.94        44.45 o
  -5  -1   9       1648.94       1518.20        30.89 o
   5  -1  -3       1453.83       1437.22        19.85 o
  -4   1   6       7661.30       7584.20        42.71 o
   5  -3  -1       2113.86       1987.37        25.54 o
  -2   3   6       1920.10       1973.59        27.09 o
   6  -4   1       1136.47        945.55        28.00 o
  -1   4   8       2917.63       3108.74        47.15 o
   4   1  -3       5827.81       6030.39        29.48 o
  -3  -1   4       3672.29       3716.80        22.66 o
   8   0  -4        707.34        661.94        23.03 o
  -5   0   9       1279.48       1202.04        28.31 o
   8  -1  -3       1616.56       1733.30        30.74 o
  -5   1  10       1361.56       1334.74        33.55 o
   4   0  -3        567.70        599.10        12.02 o
  -3   0   4        155.02        159.66         8.47 o
  10  -1  -3        322.59        274.70        31.90 o
  -5   1  12         58.47         37.81        36.26 o
   5   1  -3       1453.83       1432.25        19.14 o
  -4  -1   6       7661.31       7538.02        40.10 o
   8  -3  -1       1055.82       1036.15        32.38 o
  -3   3  10       1166.78       1194.33        43.71 o
   7  -2  -2        205.14        180.66        18.91 o
  -4   2   9         25.26          9.45        21.87 o
   5   0  -3        231.61        202.18        11.86 o
  -4   0   6        210.66        182.39        12.85 o
   3  -2  -1        331.18        318.10        10.59 o
  -2   2   4       1037.51       1081.45        15.16 o
   8   1  -3       1616.56       1640.24        30.45 o
   3  -1  -2       1876.10       1790.62        16.38 o
  -2   1   3       8307.31       8047.44        29.86 o
   4   2  -2        911.96        929.55        14.86 o
  -3  -2   5       1259.89       1155.26        16.01 o
   8   0  -3       1631.87       1691.59        29.61 o
  -5   0  10         82.23         70.97        24.41 o
  10   0  -3       2265.73       2104.56        43.81 o
  -5   0  12        720.70        563.06        40.41 o
   9  -2  -2          2.05          8.18        26.10 o
  -4   2  11        619.88        574.81        37.29 o
   5  -4   2       3305.98       2726.08        32.41 o
   0   4   7       4527.27       4976.70        47.47 o
   4  -3   0        656.88        711.20        16.54 o
  -1   3   5        612.32        644.72        17.10 o
   6  -2  -2       4311.99       4464.34        37.28 o
  -2  -1   3      10675.42      10927.43        32.33 o
   4  -1  -2       1314.02       1381.75        17.03 o
  -3   1   5       2276.88       2175.62        21.22 o
   7   0  -3       2198.76       2031.63        27.68 o
  -4   0   8       6188.70       5786.78        43.84 o
   7  -1  -2        466.19        412.30        18.36 o
  -4   1   9        788.18        696.95        24.17 o
   7  -3   0        230.25        227.66        23.57 o
  -2   3   9       4994.87       4891.57        55.26 o
   9  -1  -2        353.97        309.46        25.84 o
  -4   1  11         93.85         64.48        29.63 o
   2   2  -1       1055.13       1055.62         7.80 o
  -1  -2   2        390.62        368.44         4.81 o
   3   1  -2       1876.10       1785.21        14.67 o
  -2  -1   3       8307.31       8061.62        26.75 o
   6  -2  -1       3795.42       4027.38        35.51 o
   3   0  -2       6784.82       6566.04        28.06 o
  -2   0   3       7767.05       7458.81        27.20 o
   2  -2   0        982.43       1038.40        11.19 o
  -1   2   3        945.02        935.39        11.62 o
   4  -4   3       3189.79       2710.82        27.72 o
   1   4   6        329.50        345.03        24.99 o
   4   1  -2       1314.02       1367.85        15.75 o
  -3  -1   5       2276.88       2100.87        20.08 o
   8  -2  -1       1387.38       1397.23        29.86 o
  -3   2  10        473.17        425.24        30.08 o
   4   0  -2       1467.20       1501.00        16.62 o
  -3   0   5       1665.99       1576.35        17.91 o
   7   1  -2        466.19        424.87        19.07 o
  -4  -1   9        788.18        726.07        24.60 o
   9   0  -2          1.63          2.68        23.98 o
  -4   0  11        744.64        662.38        33.78 o
   7   0  -2        255.10        212.60        16.66 o
  -4   0   9         34.73         16.79        18.34 o
  10  -1   0       3900.20       4133.12        55.34 o
  -4   1  14       1323.20       1307.76        68.75 o
   2  -1  -1       8604.83       9305.17        28.98 o
  -1   1   2       2056.02       1935.35        11.89 o
   3  -3   1       1978.58       1847.15        18.59 o
   0   3   4       5367.05       5572.14        28.98 o
   6  -1  -2       1870.16       1935.65        24.55 o
  -3   1   7        619.09        562.75        16.68 o
   5  -2  -1          7.56          3.67        12.70 o
  -2   2   6        439.05        411.24        15.54 o
   8  -3   2        175.29        145.21        31.75 o
  -2   3  12        467.38        453.40        62.13 o
   6  -4   4        160.70        148.73        30.90 o
   0   4  10        895.98        708.77        52.72 o
  10   0   0        692.15        693.23        37.86 o
  -4   0  14        756.95        659.25        63.01 o
   9  -2   1        796.77        672.91        33.77 o
  -3   2  13       1094.61       1100.19        60.80 o
   3   2  -1        331.18        318.39         9.61 o
  -2  -2   4       1037.51        962.90        12.46 o
   3  -1  -1       2969.15       2666.72        19.35 o
  -2   1   4       8259.81       7551.55        31.45 o
   6  -3   1       7779.21       7185.32        47.89 o
  -1   3   8        484.65        497.86        28.67 o
   6   1  -2       1870.16       1890.52        24.55 o
  -3  -1   7        619.09        576.89        17.39 o
   6   0  -2       5781.56       5801.50        38.39 o
   8  -1  -1       1558.90       1480.81        29.74 o
  -3   1  10       1646.89       1499.85        34.29 o
   6  -1  -1       1616.06       1681.54        23.25 o
  -3   1   8       1337.27       1239.45        24.22 o
   2   0  -1       1433.92       1493.68        11.01 o
   2   1  -1       8604.82       9304.72        25.40 o
   5  -2   0         11.53          8.18        12.55 o
  -2   2   7        207.54        191.54        17.08 o
  -2   2   9        232.17        234.45        26.25 o
   9  -1   1         28.98         13.54        26.10 o
  -3   1  13        691.27        558.76        52.27 o
   8   0  -1       1813.66       1749.36        30.47 o
  -3   0  10        625.63        517.17        26.71 o
   8   1  -1       1558.90       1554.32        30.87 o
  -3  -1  10       1646.89       1516.42        35.00 o
   6   0  -1       5138.99       5155.10        36.44 o
  -3   0   8       3034.79       2639.15        31.62 o
   6   1  -1       1616.06       1551.24        22.83 o
   7  -3   3       1862.24       1652.44        35.27 o
  -1   3  11        354.13        325.54        51.25 o
   5  -4   5        170.06        146.33        27.80 o
   1   4   9          1.70         10.30        42.18 o
   3  -3   2       7011.27       6398.56        30.40 o
   0   3   5       5659.22       5577.65        33.86 o
  -2   2  12       3994.63       4019.96        70.17 o
   5  -1  -1       3795.58       3697.11        28.75 o
   9   0   1        925.34        809.88        32.23 o
  -3   0  13       1281.79       1241.54        56.59 o
   4  -2   0       1063.47       1027.77        16.43 o
  -1   2   5        594.28        556.47        14.00 o
   3   0  -1        481.83        485.07         9.62 o
  -2   0   4       1748.95       1653.57        15.39 o
   1  -1   0       1090.21       1062.32         7.41 o
   5   2  -1          7.56          7.62        13.26 o
  -2  -2   6        439.05        378.47        15.68 o
   3   1  -1       2969.15       2902.99        18.78 o
  -2  -1   4       8259.81       7349.76        30.28 o
   2  -3   2       6306.63       6048.78        23.89 o
   1   3   3       1492.53       1567.74        13.32 o
  10   0   2       1486.02       1506.51        46.27 o
  -2   0  14       1980.64       1928.07        77.21 o
   1  -2   1        676.85        645.25         6.65 o
   0   2   2         64.54         67.87         4.80 o
   9  -2   3       1998.12       1792.92        44.20 o
  -1   0   2        539.51        507.18         6.39 o
   5  -3   2        366.10        330.68        17.51 o
   0   3   7          5.31         43.73        22.29 o
  -1  -1   2       2056.02       1924.60        10.89 o
   7  -1   0        305.49        277.14        17.65 o
  -2   1   9       8122.36       7564.41        58.77 o
  -1  -2   3        945.02        851.52        10.77 o
   5  -1   0        325.80        319.18        12.85 o
  -2   1   7       1222.61       1172.81        21.25 o
   5   0  -1         19.84         13.68        10.02 o
  -2   0   6        671.69        633.64        15.42 o
   5   1  -1       3795.58       3489.68        27.90 o
  -2  -1   6       3386.31       3277.48        28.31 o
   5   2   0         11.53         11.29        13.68 o
  -2  -2   7        207.54        147.79        18.21 o
   8  -1   2        201.38        185.87        23.57 o
  -2   1  12        666.59        687.77        45.63 o
   6  -2   1       1975.13       1927.86        27.23 o
  -1   2   8       5437.45       5217.99        49.15 o
   4  -2   1        754.80        713.55        14.57 o
  -1   2   6       1126.88       1061.66        20.53 o
   1   2   0         26.77         24.97         3.67 o
   4  -1   0       1218.77       1194.40        15.60 o
   9  -1   3        880.48        792.05        35.62 o
  -1   1  13         93.44         59.96        57.00 o
   6  -3   4       1661.98       1504.49        31.30 o
   0   3  10        402.40        411.43        46.45 o
   7   0   0        156.73        119.96        16.79 o
  -2   0   9        335.45        324.63        23.02 o
   7   1   0        305.49        267.54        19.48 o
  -2  -1   9       8122.37       7845.14        61.52 o
   2  -1   0       8337.37       8814.23        26.55 o
  -1   1   3       8586.37       8381.87        28.28 o
   3  -2   1       2319.06       2262.93        18.08 o
   9  -1   4         94.66         54.74        33.16 o
  -1   1  14       1280.46       1040.06        74.68 o
   4   2   0       1063.47       1057.79        17.13 o
   4  -3   3       2127.74       1969.29        22.70 o
   8   0   2       5733.36       5746.19        52.22 o
  -2   0  12       4916.26       4980.11        71.51 o
   6  -1   1      13423.67      13664.53        61.67 o
   8   1   2        201.38        163.99        26.25 o
  -2  -1  12        666.59        645.81        49.45 o
   5   1   0        325.80        303.65        13.98 o
  -2  -1   7       1222.61       1191.65        23.38 o
   9   0   3       2366.98       2171.96        45.10 o
  -1   0  13        558.65        467.36        58.90 o
   8  -2   4       2335.46       2294.39        44.52 o
   0   2  12        562.32        490.24        64.83 o
   9   1   3        880.48        773.53        39.72 o
  -1  -1  13         93.44         28.50        60.39 o
   9   0   4          3.16          4.94        35.12 o
  -1   0  14        798.18        597.15        72.63 o
   8  -2   5        709.34        795.82        40.97 o
   0   2  13        353.93        298.57        75.10 o
  -1  -2   2        501.97        515.41         7.21 o
   2   2   0        982.42       1030.47        11.19 o
   9   1   4         94.66         73.79        39.22 o
  -1  -1  14       1280.46        999.61        83.88 o
   5  -2   2       6628.88       6260.12        40.58 o
  -1   0   3       1449.19       1369.67        12.28 o
  -1   1   5       1006.06        986.18        16.16 o
   4   0   0       1672.61       1686.49        18.34 o
   6   0   1       2492.58       2617.78        29.58 o
   4   1   0       1218.77       1262.76        16.73 o
   6   1   1      13423.66      13731.64        64.02 o
  -1  -1   3       8586.37       8330.08        29.02 o
   2  -3   3       3409.50       3366.88        18.82 o
   1   3   4         48.68         43.03        11.99 o
  -1   1   8        776.19        798.45        25.03 o
  -1  -2   5        594.28        581.91        15.98 o
   1   3   6       2322.36       2207.48        31.24 o
   0   1   1        108.84        101.81         2.68 o
   0   2   4       3233.85       3153.26        22.01 o
   1  -3   3       1918.00       1833.36        10.36 o
   7  -1   3       2778.61       2895.31        39.07 o
  -1   1  11        504.00        479.23        39.97 o
  -1  -2   8       5437.46       5266.56        52.88 o
   7   0   2        202.83        188.99        19.48 o
  -1   0  10        287.62        263.01        28.66 o
   8  -1   4        426.01        424.02        30.92 o
   0   1  12        247.73        228.51        46.58 o
   8  -1   5        678.33        696.63        39.42 o
   0   1  13       2363.51       2298.32        73.88 o
   5  -3   5       2151.62       2230.01        36.58 o
   1   3   9       3303.34       3079.07        57.01 o
   4  -1   1       4545.41       5023.05        31.34 o
   0   2   7       9175.35       7172.99        49.62 o
   6  -2   4        404.70        413.46        24.71 o
   0   2  10       1591.61       1705.19        50.70 o
   7   0   3        129.74         87.91        21.59 o
  -1   0  11        323.93        250.73        36.57 o
  -1   0   8       7088.70       6422.27        50.41 o
   7   1   3       2778.61       2755.78        40.78 o
  -1  -1  11        504.00        509.03        44.07 o
   6  -3   7        641.90        672.66        41.95 o
   2   3  11        433.64        324.60        62.27 o
   8   0   4       2945.98       3496.00        51.70 o
   0   0  12        744.34        613.71        48.75 o
  -1  -1   8        776.20        707.09        24.32 o
   4   2   1        754.80        810.58        18.53 o
  -1  -2   6       1126.88       1050.19        21.81 o
   7  -2   5        838.41        877.55        38.16 o
   1   2  11         39.26         44.01        48.39 o
   8   1   4        426.01        452.97        35.86 o
   0  -1  12        247.73        194.07        47.99 o
  -1   0   5        934.29        852.52        14.88 o
   2   0   0       1343.86       1443.16        11.57 o
   8   0   5        789.28        808.04        37.17 o
   0   0  13        421.49        298.77        56.90 o
   7  -2   6       6140.88       6540.00        65.49 o
   1   2  12       3253.75       2828.76        78.14 o
   8   1   5        678.33        710.76        38.85 o
   0  -1  13       2363.51       1795.78        72.89 o
  -1  -1   5       1006.06        889.52        15.87 o
   2   1   0       8337.37       8761.14        28.34 o
  -2  -1   1       8604.82       9349.39        31.07 o
   3  -2   2        142.35        122.37         9.17 o
   0   2   5       1852.27       1623.85        19.46 o
   5   2   2       6628.87       6478.40        46.19 o
   3  -3   4       4352.31       3986.13        27.70 o
   1   0   0         20.90         19.90         2.54 o
   3  -1   1       3709.41       3689.45        22.71 o
   6  -1   3        464.71        505.25        20.06 o
   0   1   9        734.97        645.19        31.10 o
   4   0   1        972.41       1025.30        16.01 o
  -1   0   6       1555.99       1366.52        20.88 o
   2   3   8       3879.39       3158.22        52.69 o
   4   1   1       4545.40       4748.45        31.48 o
  -1  -1   6         68.78         54.18        13.12 o
   3   2   1       2319.05       2311.91        21.78 o
   1   1   0       1090.21       1070.01         7.98 o
   4  -2   3       6514.76       6518.10        38.60 o
   5   0   2       8939.27       9005.23        49.49 o
   7  -1   5       2698.79       2813.38        42.88 o
   1   1  11         87.70         75.48        42.47 o
   6  -1   4       2403.05       2619.82        35.36 o
   0   1  10        592.17        493.37        35.46 o
   6   2   4        404.70        372.08        28.67 o
   0  -2  10       1591.60       1464.14        53.82 o
   8   0   7        397.58        387.68        44.19 o
   2   0  13       2052.42       1768.55        71.69 o
   6   0   3       6208.61       6852.17        50.57 o
   0   0   9       2881.00       2577.36        43.68 o
   1   1  -2       2056.02       2051.14        15.05 o
   6   1   3        464.71        506.38        22.32 o
   0  -1   9        734.97        581.15        33.08 o
   0  -2   7       9175.37       8480.41        63.11 o
   7   0   5       1030.14       1145.92        34.79 o
   1   0  11         42.77         17.78        41.76 o
   7   1   5       2698.79       2660.33        46.29 o
   1  -1  11         87.70         58.13        46.70 o
   5  -3   8       4292.59       4366.65        58.95 o
   3   3  10       1062.69        734.22        59.38 o
   7   0   6       7449.37       8208.30        72.20 o
   1   0  12       3936.41       3588.39        74.17 o
   2  -2   2       6012.86       6440.08        24.88 o
   6  -2   6        257.17        287.80        30.77 o
   2   2  10        336.36        248.47        49.27 o
   4  -3   6        284.79        274.70        24.56 o
   6  -2   7          3.20          4.37        33.71 o
   2   2  11       2928.08       2605.55        71.28 o
   6   0   4        590.99        593.73        24.30 o
   0   0  10       2054.64       1973.13        46.25 o
   6   1   4       2403.05       2518.86        37.77 o
   0  -1  10        592.17        564.72        39.70 o
   0   1   2       1551.87       1482.11        10.00 o
   5  -2   5        282.88        267.79        22.59 o
   1   2   9          1.60         -0.28        35.97 o
   3   0   1       3770.80       3615.12        23.94 o
   0  -2   2         64.54         61.38         7.90 o
   3   1   1       3709.42       3674.79        25.45 o
   2   3   5       2041.65       1950.15        29.23 o
   5   1   3       1578.69       1627.42        26.80 o
   0  -1   8       3329.99       3065.21        44.62 o
   2   2  -3       4992.41       4773.64        28.09 o
   5   0   3       9072.43       9214.92        53.35 o
   0   0   8         54.59         53.75        22.01 o
   0  -2   4       3233.84       3165.55        29.30 o
   0   0   7      12611.52      12278.26        70.73 o
   0   1   4      11123.57       9305.70        39.77 o
   7  -1   8        635.14        673.93        44.92 o
   3   1  12          3.90         20.17        55.72 o
   1   2   6        645.95        646.88        24.74 o
   7   1   9        397.27        455.44        52.80 o
   4   0   2        403.44        427.73        13.99 o
   0   0   6       2554.03       2604.06        31.09 o
   4   2   3       6514.77       6669.17        45.65 o
   3   2   2        142.35        118.27        13.13 o
   0  -2   5       1852.27       1899.27        27.98 o
   6   2   7          3.20          8.18        38.09 o
   2  -2  11       2928.08       2667.89        80.94 o
   5   2   4       2070.83       2023.20        33.91 o
   1  -2   8       2493.58       2217.89        50.15 o
   7   1   8        635.14        525.89        48.31 o
   3  -1  12          3.90         28.49        57.98 o
   7   0   8        696.97        786.77        45.49 o
   3   0  12          2.50          3.24        52.90 o
   2   1  11        619.21        586.12        50.57 o
   4  -1   3       3430.81       3502.62        29.43 o
   6  -2   9        952.55       1023.08        51.03 o
   4   2  11          3.32          2.12        60.66 o
   3  -1   2      13025.18      12947.18        44.60 o
   0   1   5      10230.24       9165.49        46.97 o
   5   2   5        282.88        268.92        24.85 o
   1  -2   9          1.60          3.81        44.01 o
   2   3   3       2653.17       2663.54        19.06 o
   5  -1   5       3529.58       3619.05        38.90 o
   6   1   7        801.82        822.69        35.62 o
   2  -1  11        619.21        514.36        51.56 o
   6   0   7          2.05          8.32        26.94 o
   2   0  11       3577.93       3350.21        66.59 o
   6   1   6        725.87        642.29        30.81 o
   2  -1  10        300.46        226.86        42.77 o
   6   0   6        340.19        306.65        26.12 o
   2   0  10        420.29        362.21        39.12 o
  -1  -3   3       5410.96       5246.25        18.67 o
   0  -1   4      11123.57      10073.85        48.14 o
   5   0   4       2572.91       2580.37        31.43 o
   1   0   8       3111.61       2891.35        45.73 o
   4   1   3       3430.80       3530.34        31.43 o
   1   2   4       6386.57       6293.25        34.56 o
   0   0   4       4930.50       4950.26        31.57 o
   1   2   1        676.85        605.34        10.05 o
   5  -2   7        639.87        615.70        30.80 o
   3   2   9         62.63         70.40        43.45 o
   5   1   5       3529.58       3469.42        41.32 o
   1  -1   9       5132.66       4619.21        62.54 o
   5   0   5        359.84        426.32        21.46 o
   1   0   9          2.94         10.72        28.78 o
   3   1   2      13025.17      12642.17        50.44 o
   0  -1   5      10230.24       9153.82        50.95 o
   6   1  10        391.87        391.63        55.34 o
   4  -1  12        597.82        618.91        63.70 o
   1  -2   6        645.94        751.49        34.21 o
   6   0  10        494.07        527.84        50.27 o
   4   0  12        532.39        499.78        58.61 o
   4  -2   5       4122.18       4151.96        35.83 o
   2   2   7       1875.75       1994.86        43.40 o
   3   0   2        415.94        358.95        11.17 o
   0   0   5       3412.71       3320.57        29.72 o
  -2  -2   1       1055.13       1091.34        14.46 o
   0  -1   2       1551.87       1529.95        14.14 o
   6   1   9        732.98        746.99        48.46 o
   4  -1  11         40.81         33.29        52.62 o
   4  -2   6       4191.67       4632.10        42.37 o
   0  -1   1        108.84         98.85         4.94 o
   2  -3   5       2623.65       2617.31        23.02 o
   6   0   9       1196.43       1297.97        48.37 o
   4   0  11          4.93          7.48        47.26 o
   2   2   2       6012.85       6354.45        34.57 o
   1   1   6       4245.84       4090.00        42.15 o
   1   2   3       5180.63       5332.37        25.96 o
   2   1   8       6230.84       5894.62        63.92 o
   4   1   4      10871.01      11746.63        62.62 o
   1  -1   7       6923.18       6766.60        62.38 o
   5  -1   8       6269.78       6639.70        67.16 o
   3   1  10       1614.91       1979.05        62.31 o
   4   0   4         37.29         36.96        13.97 o
   1   0   7        992.60        912.12        28.74 o
   2  -2   3       1693.01       1807.25        16.33 o
   5  -1   7          9.34          3.10        27.08 o
   3   1   9        338.65        331.50        40.38 o
   4   2   5       4122.18       4252.88        45.82 o
   2  -2   7       1875.75       1720.84        46.52 o
   1  -1   6       4245.85       4122.55        46.45 o
   5   1   8       6269.78       6976.95        71.17 o
   3  -1  10       1614.91       1554.92        54.52 o
   4   2   6       4191.67       4589.01        51.65 o
   2  -2   8         72.40         42.04        39.22 o
   1  -1   1        375.25        372.58         5.24 o
   1   0   6        924.03        920.11        25.91 o
   5   1   7          9.34          6.21        27.79 o
   3  -1   9        338.65        337.71        39.67 o
   1  -3   4         62.56         57.99         7.90 o
   3  -1   3         46.31         32.45        10.30 o
   1   1   5        719.50        707.68        20.66 o
   5   0   7        712.02        669.60        30.67 o
   3   0   9         61.77         63.49        34.00 o
   2  -1   2      12839.23      13344.03        35.12 o
   1   2  -2        390.62        370.70        11.16 o
   3  -3  10       1365.63       1439.70        49.52 o
   5   3   8       3340.36       3121.25        61.24 o
   4  -2   9        490.23        570.40        39.40 o
   4   2   9        381.48        419.46        47.58 o
   4  -1   5       1423.52       1455.32        26.92 o
   2   1   7         22.39         10.16        25.67 o
   4  -1   6        466.35        492.00        24.01 o
   3   2   7      11158.00      10276.55        76.89 o
   3   1   3         46.31         44.16        12.42 o
   1  -1   5        719.50        722.40        23.63 o
   4   1   5       1423.52       1519.94        29.19 o
   2  -1   7         22.40          9.31        26.80 o
   4  -2   8       1473.90       1649.44        39.22 o
   4   2   8       1146.95       1244.69        46.68 o
   4   1   6        466.35        498.21        25.57 o
   2  -1   8       6230.85       5792.79        65.93 o
   4   2   9        490.23        497.53        48.58 o
   4  -2   9        381.48        385.01        53.37 o
   2   1   2      12839.23      13091.83        48.44 o
   1  -2   3       5180.64       5060.99        41.38 o
   2   3   0       3190.74       3505.32        19.25 o
   4   0   5       5574.02       6259.17        48.42 o
   2   0   7       2675.60       2720.37        42.56 o
   2   2   3       1693.01       1827.41        24.57 o
   1  -2   4       6386.59       6022.56        49.60 o
   3   0   3        652.09        635.48        15.42 o
   1   0   5       1415.44       1343.55        25.28 o
   4  -2  11          4.27         -6.35        51.06 o
   6   2   9        741.24        864.80        55.67 o
   4   0   6       5261.13       6049.17        51.75 o
   2   2   5        257.52        242.41        21.74 o
   3  -1   4       8194.66       8071.84        44.84 o
   1   1   1        375.25        338.34         7.78 o
   3   1   4       8194.66       8044.76        48.33 o
   4   1  12        768.23        861.17        66.27 o
   6  -1  10        304.94        302.21        54.20 o
   2   0   2       9409.95       9640.48        36.05 o
   1   1   4        201.85        215.06        14.26 o
   2  -2   5        257.52        242.98        30.50 o
   3   3   4       3386.85       2973.00        33.32 o
   4   0   9        574.93        576.35        34.04 o
   4   0   9        447.40        453.17        38.27 o
   3  -2   7      14338.75      14104.01        69.02 o
   3  -2   6        192.49        196.75        19.62 o
   3   2   6        149.79        145.92        27.24 o
   3   2   7      14338.73      14170.09        85.58 o
   3  -2   7      11158.02      10560.99        91.42 o
   4   0   8       1755.10       1762.00        37.41 o
   4   0   8       1365.77       1562.12        40.49 o
   2  -3   8       4985.27       5020.70        44.69 o
   1   0   4       9916.95       9686.24        51.41 o
   4   0  11          6.34         13.12        43.17 o
   6   0   9        931.03       1144.68        48.63 o
   3   0   7      14727.71      15805.54        91.09 o
   1   0   1        843.60        817.28         8.42 o
   2  -3  11        557.26        497.27        46.18 o
   6   3   7        499.51        457.67        45.19 o
   3   0   5        661.83        791.50        19.94 o
   2   0   6        440.69        399.02        22.61 o
   2   1   3       8188.34       8492.82        42.46 o
   1  -1   4        201.85        201.78        16.94 o
   2  -1   3       8188.34       8420.83        35.56 o
   2  -1   5       3619.54       3647.01        42.64 o
   0   1  -2       1551.87       1500.82        15.57 o
   1  -1   3       3246.96       3426.19        31.21 o
   2   2   5        330.93        366.04        22.17 o
   1  -2   1        526.71        550.15        15.98 o
   2   1   5       3619.54       3693.66        36.35 o
   3   1   6       3301.73       3285.50        40.21 o
   3  -1   6       2569.31       2627.69        40.82 o
  -1  -3   2       1570.54       1417.25        13.47 o
   3   1  10       2075.26       2365.03        56.42 o
   5  -1   8       4878.97       5454.02        67.23 o
   1   1   3       3246.96       3429.64        21.57 o
   1   2   3       6657.44       6619.60        39.46 o
   2   0   3       2786.79       3033.61        24.23 o
   3  -1   6       3301.73       3365.48        36.93 o
   3   1   6       2569.31       2717.88        37.98 o
   3  -1  10       2075.26       2290.88        52.74 o
   5   1   8       4878.97       5544.23        63.80 o
   2   0   5        388.26        416.97        19.78 o
   2  -2   5        330.93        331.72        15.53 o
   3   0   7      18926.03      19727.71        92.62 o
   4   2   6       3261.84       3708.82        44.69 o
   3   0   6        230.52        228.98        18.78 o
   3   0   6        179.38        184.76        20.75 o
   2   2  11       3762.77       4406.70        81.52 o
   6  -2   7          2.49         -3.10        40.34 o
   2   2   8         93.05         64.48        30.76 o
   4  -2   6       3261.84       3455.64        54.08 o
   1   0   3       8032.45       8435.41        42.22 o
   3  -1   9        435.18        432.84        35.16 o
   5   1   7          7.27         10.30        29.48 o
   5   3   5       1674.33       1810.20        37.39 o
   2  -2  11       3762.76       4377.82        66.87 o
   6   2   7          2.49          2.40        35.69 o
   2   1   5       4651.33       5055.03        42.24 o
   1   2   4       8207.15       8066.54        49.94 o
   2  -2   3       1317.46       1313.08        30.63 o
   4   1   6        362.90        375.49        24.57 o
   2   1  11        795.72       1009.93        52.57 o
   6  -1   7        623.96        607.19        36.45 o
   0   2   2         82.94         91.02        10.72 o
   1  -3   6       2984.39       2876.51        26.88 o
   2   1   6       1191.49       1222.26        27.62 o
   3  -1   5        285.77        257.42        21.60 o
  -1  -1  -1        375.25        400.03         9.20 o
   1   2  12       4181.28       4984.24        94.53 o
   7  -2   6       4778.66       4878.24        68.72 o
   2  -2   2       4679.04       4638.22        42.58 o
   2   0   4      31845.52      32443.00        89.11 o
   2   0   4      24781.30      20760.19        77.70 o
   2   1   8       8007.02       8927.37        73.63 o
   4  -1   6        362.90        410.51        26.55 o
   2  -1   5       4651.34       5116.95        36.78 o
   2  -1  11        795.72        962.44        51.73 o
   6   1   7        623.96        672.88        36.02 o
   2   0  11       4597.87       5519.79        76.02 o
   6   0   7          1.60         13.12        27.08 o
   2   0   5        498.94        500.29        17.53 o
   1  -3   9       4245.00       4353.22        50.16 o
   2   1   7         28.78         27.23        22.43 o
   4  -1   5       1107.74       1092.44        27.32 o
   1   2   6        830.08        918.29        31.12 o
   1  -2   3       6657.44       6816.18        18.28 o
   2   0   6        566.31        600.79        21.35 o
   3   0   5        515.02        536.94        20.49 o
   1   2   9          2.05         -0.99        38.37 o
   5  -2   5        220.13        221.03        30.77 o
   2   2   3       1317.45       1439.57        17.44 o
   1   1   3       4172.55       4296.48        31.23 o
   2  -1   8       8007.03       8972.84        68.00 o
   2   0   8        146.07        155.80        25.54 o
   4   0   6       4094.07       4352.22        45.14 o
   3  -1   4       6376.86       6301.08        48.00 o
   0   2  13        454.83        410.61        82.60 o
   8  -2   5        551.99        477.36        43.50 o
   1  -2  12       4181.28       5022.96        83.00 o
   7   2   6       4778.65       5112.91        56.60 o
   5   2   5        220.13        214.11        21.88 o
   2  -1   7         28.78         48.11        22.01 o
   4   1   5       1107.74       1110.70        23.78 o
   1   0  12       5058.53       5824.57        86.06 o
   7   0   6       5796.89       5695.48        55.77 o
   1   1   4        259.39        251.70        15.40 o
   2  -1   3       6371.94       5922.40        42.09 o
  -1   2  14        868.71        755.05        95.53 o
   9  -2   4          1.28          6.35        41.61 o
   1  -1   1        292.01        291.01        10.32 o
   0   1   1        139.86        127.13         6.64 o
   6   3   4       1293.31       1247.66        29.01 o
   1   1   9       6595.79       7214.86        75.29 o
   5  -1   5       2746.62       2553.15        35.83 o
   1  -1   2       8261.55       8713.92        26.11 o
   1   1   2       6428.90       6219.98        22.71 o
   0   1  13       3037.26       3512.67        88.76 o
   8  -1   5        527.86        478.06        33.33 o
   0   2  10       2045.31       2321.50        63.52 o
   6  -2   4        314.93        279.10        27.81 o
   0   2   4       4155.70       4167.84        39.02 o
   3   1   4       6376.86       6381.32        39.18 o
   1   1   6       5456.18       5564.36        50.55 o
   0  -2  13        454.83        427.97        68.20 o
   8   2   5        551.99        552.63        35.31 o
   0   2   5       2380.28       2575.05        37.43 o
   3  -2   2        110.77        123.90        19.62 o
   1   0   3      10322.20      10755.54        43.91 o
   1  -2   4       8207.17       8207.33        32.32 o
   2   1   3       6371.94       5977.31        34.08 o
   2  -1   2       9991.13       9327.25        47.43 o
   0   0  13        541.65        588.38        64.54 o
   8   0   5        614.20        574.78        31.22 o
   4   3   3       1655.75       1827.30        22.67 o
   1   0   9          3.78          9.45        30.05 o
   5   0   5        280.02        249.46        18.64 o
  -1   1  14       1645.47       1833.73        90.31 o
   9  -1   4         73.66         70.12        35.41 o
   0  -1  13       3037.26       3667.04        87.62 o
   8   1   5        527.86        477.35        33.33 o
   0  -3  10        517.11        563.51        43.50 o
   1  -1   9       6595.79       7534.99        70.41 o
   5   1   5       2746.62       2632.91        33.70 o
  -1   2  11        362.95        333.48        58.87 o
   7  -2   3         76.20         49.24        27.94 o
   1   0   4      12743.90      12961.91        56.40 o
   2   0   3       2168.60       2220.23        22.86 o
   1  -1   3       4172.55       4175.90        23.57 o
   1  -2   6        830.08        817.44        22.21 o
   3  -2   1       1804.63       1822.87        28.84 o
   2  -2   0        764.50        739.09        19.82 o
   0   1  10        760.98        871.84        48.62 o
   6  -1   4       1869.99       1769.67        31.76 o
   0   2   7      11790.90      12124.94        85.39 o
   5  -2   2       5158.41       5210.79        47.99 o
  -1   0  14       1025.71       1045.74        79.17 o
   9   0   4          2.46          3.10        29.62 o
   1   3   0        412.61        507.43        10.45 o
  -1  -1  14       1645.47       1625.93        88.47 o
   9   1   4         73.66         65.18        33.58 o
  -1   2   2        501.97        517.25        16.54 o
   1   0   5       1818.93       1831.66        27.18 o
   3   0   3        507.44        449.10        13.72 o
   1  -1   4        259.39        298.03        12.99 o
   0   1   2       1994.25       2187.29        19.64 o
   1  -1   6       5456.18       5192.38        43.06 o
  -2   2  12       5133.35       5633.03       103.74 o
   8  -2   2       3614.44       3587.74        51.49 o
   0   0  10       2640.34       3213.72        58.82 o
   6   0   4        459.90        424.72        20.20 o
   0  -2  10       2045.31       2348.29        53.60 o
   6   2   4        314.93        307.62        21.04 o
  -3   2  13       1406.64       1470.50        89.14 o
   9  -2   1        620.02        650.62        43.65 o
  -1   1  11        647.68        723.98        52.42 o
   7  -1   3       2162.23       2107.96        36.17 o
  -1   2   3       1214.41       1150.25        23.69 o
  -1   2   6       1448.12       1553.22        39.13 o
   4  -2   1        587.37        704.37        25.02 o
   0  -1  10        760.98        934.89        46.08 o
   6   1   4       1869.98       1934.85        30.20 o
   2   0   2       7322.56       7848.44        36.17 o
  10  -2   0        467.40        508.60        53.51 o
  -1  -3  11        455.08        500.43        55.49 o
   7   3   3       1449.14       1455.45        31.84 o
  -1   2   8       6987.47       7253.03        77.44 o
   6  -2   1       1536.99       1789.91        35.56 o
   0   1   5      13146.49      13067.48        70.28 o
   3  -1   2      10135.83      11070.29        55.13 o
   0   1   4      14294.49      13852.31        64.53 o
   1  -2  -2        390.62        390.34        14.70 o
   4   2   3       5069.61       5276.85        31.83 o
   1  -1   0        848.37        868.82        12.22 o
  -2   1  12        856.61        878.90        60.92 o
   8  -1   2        156.71        152.83        25.54 o
   3   3   2       5455.97       3967.88        26.10 o
   0   1   7         40.69         34.56        23.42 o
   5  -1   2        522.78        500.96        18.09 o
   2  -2  -1        821.07        833.44        19.82 o
   4   1   3       2669.76       2670.40        24.50 o
  -1   0  11        416.28        452.59        42.93 o
   7   0   3        100.96         79.30        18.48 o
   0  -1  -1        139.86        144.64         5.37 o
  -1   2   5        763.69        725.74        29.99 o
   4  -2   0        827.56        827.97        23.77 o
   1   0   1        656.46        668.39         7.69 o
  -3   1  13        888.33        801.97        67.84 o
   9  -1   1         22.55         15.52        28.78 o
  -2   2   9        298.35        288.42        43.06 o
   7  -2   0         99.22         96.09        24.97 o
  -1  -2  11        362.95        418.19        45.88 o
   7   2   3         76.20         66.45        21.59 o
   0  -3   2       1395.76       1291.14         9.92 o
  -1  -1  11        647.68        644.29        45.35 o
   7   1   3       2162.24       2171.22        32.63 o
  -2  -3  12        600.61        525.56        60.88 o
   8   3   2        136.40        157.33        27.94 o
  -4   1  14       1700.40       1701.09        87.06 o
  10  -1   0       3035.03       3081.43        54.10 o
   3  -1   1       2886.56       2905.92        25.77 o
  -2   0  12       6317.70       6957.02        86.06 o
   8   0   2       4461.54       4458.09        45.50 o
  -2   2   0        982.43       1018.00        12.04 o
   2   2   2       4679.03       4500.26        17.41 o
  -3   2  10        608.05        563.69        50.15 o
   8  -2  -1       1079.62       1194.51        36.77 o
   2   1   2       9991.13       9513.24        29.23 o
  -1   1   8        997.46       1116.17        35.10 o
   6  -1   1      10445.93       9919.04        57.07 o
  -3   0  13       1647.18       1623.43        64.85 o
   9   0   1        720.08        721.75        30.94 o
   0   0   7      16206.60      16905.37        84.76 o
   5   0   2       6956.29       6816.58        40.91 o
  -2  -1  12        856.62       1002.01        54.56 o
   8   1   2        156.71        170.04        23.85 o
  -2  -2  12       5133.36       6045.44        81.34 o
   8   2   2       3614.44       3806.37        42.53 o
   0  -2   7      11790.92      12233.14        61.85 o
  -4   2  11        796.59        779.68        60.20 o
   9  -2  -2          1.59          4.94        36.25 o
   0   0   5       4385.55       4720.12        37.07 o
   3   0   2        323.67        306.21        10.46 o
   5   3   2        284.89        273.02        15.10 o
  -5   2  12        790.37        670.21        73.05 o
  -4   0  14        972.73        919.23        72.51 o
  10   0   0        538.61        574.23        36.72 o
  -1   1   6         88.38         92.71        20.18 o
   4  -1   1       3537.11       3680.91        30.64 o
  -2   2   6        564.20        673.16        31.66 o
   5  -2  -1          5.88          5.22        18.34 o
  -3  -1  13        888.33        837.02        62.33 o
   9   1   1         22.55         17.07        27.93 o
  -2   2   4       1333.26       1531.69        29.50 o
   3  -2  -1        257.71        269.15        17.09 o
  -3  -2  13       1406.64       1433.29        72.02 o
   9   2   1        620.02        676.75        34.32 o
  -2   2   1       1055.13       1046.69        17.01 o
   0   0   4       6336.00       6917.73        38.30 o
  10   1   0       3035.02       3554.96        54.24 o
   2  -1   0       6487.91       6402.83        30.95 o
   0  -3   5       7272.45       7320.48        27.53 o
  -2   1   9      10437.75      11140.41        86.34 o
   7  -1   0        237.72        230.65        19.76 o
   5   1   2        522.78        491.49        14.56 o
   5   2   2       5158.40       5119.82        31.38 o
  -3   1  10       2116.35       2233.42        51.21 o
   8  -1  -1       1213.09       1257.36        30.28 o
  -1   0   8       9109.43      10026.24        69.49 o
   6   0   1       1939.66       1903.74        24.70 o
  -3   2   7        648.03        614.54        34.35 o
   6  -2  -2       3355.47       3626.21        40.88 o
   3   2   2        110.77        105.56         7.34 o
  -2   2   3       6415.57       6309.41        44.33 o
   3  -2  -2       3469.07       3653.02        31.90 o
  -4   1  11        120.60        107.24        43.04 o
   9  -1  -2        275.45        266.92        28.65 o
  -6   1  13        489.48        480.39        73.57 o
  -1   1   5       1292.85       1377.66        25.55 o
   4  -1   0        948.41        935.18        16.86 o
  -5   1  12         75.14         82.11        53.61 o
  10  -1  -3        251.03        288.49        37.54 o
   1  -2  -3        945.02        897.56        15.72 o
  -1   1   0        848.37        828.59         7.82 o
  -2   1   7       1571.13       1735.57        33.34 o
  -1   1   3      11034.02      10590.69        46.95 o
  -4   2   8       6262.02       6616.96        71.44 o
   7  -2  -3       1382.77       1492.46        33.69 o
   3   0   1       2934.33       2805.00        19.66 o
  -3   2   5       1619.04       1611.50        34.19 o
   4  -2  -2        709.67        775.99        20.93 o
   1   3   1        215.81        267.79         6.92 o
  -5   2   9       1408.12       1374.07        52.80 o
   8  -2  -4        442.43        467.12        32.62 o
  -2   0   9        431.08        445.07        28.39 o
   7   0   0        121.97        104.28        15.52 o
  -1   1   2       2642.11       2604.88        20.44 o
  -1  -3   8        622.81        677.05        28.82 o
   6   3   1       6053.56       6054.93        35.37 o
  -1  -1   8        997.46       1066.78        29.29 o
   6   1   1      10445.92      10427.12        48.33 o
  -1   0   6       1999.55       2155.04        28.32 o
   4   0   1        756.70        724.19        13.16 o
   0  -2   5       2380.28       2624.58        20.92 o
  -3   0  10        803.97        791.40        35.20 o
   8   0  -1       1411.34       1492.97        28.46 o
  -6   0  13       1484.46       1633.30        70.75 o
  -4   0  11        956.90       1128.77        43.55 o
   9   0  -2          1.27          4.66        23.98 o
  -5   0  12        926.14        963.23        52.59 o
  10   0  -3       1763.13       1944.33        43.62 o
  -1  -2   8       6987.48       7201.07        52.54 o
   6   2   1       1536.99       1604.31        22.10 o
  -2   1   6       4351.62       4632.16        43.63 o
   5  -2  -3        186.42        188.00        19.48 o
   0  -1   4      14294.48      14188.45        44.48 o
  -3   2   4        251.24        222.24        21.88 o
   4  -2  -3        353.13        372.02        18.64 o
  -2  -1   9      10437.76      10879.22        71.66 o
   7   1   0        237.72        239.26        17.79 o
  -1   1   0       1090.21       1072.58         8.83 o
  -5   2   7       1538.49       1583.70        44.90 o
   6  -2  -4       1765.93       1928.56        32.61 o
  -2  -3   9       6418.72       7199.44        58.31 o
   7   3   0        179.18        194.32        20.60 o
  -6   2   8       1620.44       1742.29        55.23 o
   7  -2  -5        197.15        201.82        27.80 o
  -3  -1  10       2116.35       2273.71        44.69 o
   8   1  -1       1213.09       1350.46        28.58 o
   2  -1  -1       6696.04       6717.28        28.93 o
  -3   1   7        795.57        861.12        27.58 o
   6  -1  -2       1455.31       1576.51        24.94 o
  -4  -1  11        120.60        124.73        37.82 o
   9   1  -2        275.45        322.96        29.08 o
  -2  -2   9        298.35        351.53        28.94 o
   7   2   0         99.22        123.46        18.20 o
  -3   2   2       4457.97       4449.52        36.62 o
   2  -2  -3       4992.41       4856.32        31.55 o
  -7   1  11        691.55        683.78        60.18 o
  10  -1  -6          0.94          8.18        41.33 o
  -4   2   5       4098.93       4420.76        49.74 o
   5  -2  -4       1369.18       1476.37        27.91 o
  -3  -3  10       1499.38       1650.18        46.15 o
   8   3  -1        821.61        931.73        29.96 o
  -6   1  10       2160.46       2480.06        57.57 o
   9  -1  -5        412.59        432.20        32.76 o
  -5   1   9       2118.98       2209.90        46.53 o
   8  -1  -4       3600.01       3958.02        45.12 o
  -5  -2  12        790.37        781.70        55.39 o
  -3  -2  10        608.05        627.12        35.46 o
   8   2  -1       1079.62       1240.34        28.99 o
  -4  -2  11        796.59        965.66        44.38 o
   9   2  -2          1.59          2.68        27.79 o
  -2   1   4      10614.37      10918.97        52.31 o
   3  -1  -1       2310.51       2316.99        20.71 o
  -1   0   5       1200.63       1401.80        21.15 o
   4   0   0       1301.58       1230.83        14.90 o
  -5   2   6        705.92        645.10        35.05 o
   6  -2  -5         34.32         42.89        22.15 o
  -6   2   7        216.96        165.27        40.37 o
   7  -2  -6        608.90        629.52        32.92 o
  -1  -1   6         88.38        101.32        13.55 o
   4   1   1       3537.10       3546.76        21.76 o
  10  -1  -8        552.44        532.13        48.44 o
   3   1   1       2886.56       2855.09        16.89 o
  -3   2   1        331.18        303.70        16.39 o
   2  -2  -4       1037.51        992.78        17.14 o
  -4   2   3        453.79        506.51        24.02 o
   3  -2  -4        195.51        202.15        14.82 o
  -8   1  10         47.06         42.18        55.02 o
   9  -1  -7        206.19        223.12        33.31 o
  -9   1  10        821.74        831.15        72.91 o
  -2   0   6        863.17        901.04        19.96 o
  -3   1   5       2925.93       2912.52        31.70 o
   4  -1  -2       1022.54       1004.35        15.87 o
   0  -2   4       4155.69       4123.51        18.36 o
  -3   2  -1       2319.06       2215.52        19.36 o
  -6   0  10        316.30        359.13        35.57 o
   9   0  -5          0.45          0.71        23.56 o
  -7   1   9        451.63        444.39        42.36 o
   8  -1  -6        204.69        183.75        25.12 o
  -5   2   4       1759.48       1686.49        37.02 o
   4  -2  -5       3189.67       3007.37        30.93 o
  -3   0   7        813.68        798.61        21.65 o
   6   0  -2       4499.05       4389.49        32.36 o
  -5   0   9       1644.21       1735.41        37.83 o
   8   0  -4        550.43        526.91        22.60 o
  -2   1   3      10675.42      11091.18        46.40 o
   3  -1  -2       1459.93       1420.34        15.78 o
  -4   1   6       9845.25      10070.55        60.95 o
  -6   1   8       2290.94       2307.74        44.84 o
   7  -1  -5       2819.21       3088.30        37.38 o
  -8   1   9        220.33        230.75        50.38 o
   9  -1  -8        505.10        464.18        37.70 o
  -4   0   8       7952.87       8447.26        59.53 o
   7   0  -3       1711.01       1697.61        25.52 o
  -5   1   7        144.31        121.22        23.57 o
   6  -1  -4       7905.69       7860.55        48.69 o
  -4   2   2        911.96        962.81        24.91 o
   3  -2  -5       1259.89       1269.46        21.39 o
  -7  -1  11        691.55        687.17        47.33 o
  10   1  -6          0.94          8.46        30.89 o
   1   0   0         16.26         16.37         2.12 o
  -7   1   8        918.59        972.70        41.28 o
   8  -1  -7       3129.89       3382.25        46.19 o
  -5   2   3        239.56        238.29        25.97 o
   4  -2  -6        102.82        139.27        18.63 o
  -1   0   3       1862.29       1934.50        16.05 o
   2   0   0       1045.76        943.81         8.55 o
  -6   2   4       2269.33       2310.04        46.56 o
  -3   1   4       4719.12       4631.74        34.87 o
   4  -1  -3       4535.04       4652.70        30.33 o
  -9   0  10       1167.31       1216.69        66.18 o
  -6   1   7       1799.29       1841.75        38.13 o
   7  -1  -6       1603.52       1674.83        31.59 o
   9   1  -5        412.59        439.40        27.25 o
  -1  -1   5       1292.85       1367.30        17.03 o
   4   1   0        948.41        931.64        11.62 o
  -5   1   6          5.96          6.77        18.90 o
   6  -1  -5        350.60        371.24        17.93 o
  -4   1   5       4176.53       4389.21        37.96 o
   0  -2  -5       1852.27       1422.14        14.77 o
  -9   1   8        649.09        641.89        58.34 o
   8  -1  -9        171.46        156.50        33.16 o
  -5  -1   9       2118.99       2197.99        39.58 o
  -7   0   9        929.18        949.77        38.74 o
   8   0  -6       2489.18       2701.98        36.76 o
   3   2   1       1804.62       1668.29        10.09 o
  -8   0   9       1592.21       1798.27        51.39 o
   9   0  -8        808.43        825.98        34.90 o
  -2  -1   6       4351.62       4740.22        31.43 o
   5   1  -1       2953.61       2835.61        22.11 o
  -4   2   0       1063.47       1048.02        23.22 o
   1  -2  -5        594.28        544.31        14.00 o
  -3  -1   7        795.57        781.91        19.94 o
   6   1  -2       1455.31       1462.43        20.27 o
  -6  -3  10       1602.33       1775.73        49.54 o
  -8   1   7       4022.11       4096.97        61.24 o
   7  -1  -8        714.82        768.44        28.54 o
  -6   0   8       2017.59       2053.08        37.30 o
   7   0  -5        204.84        203.95        16.94 o
  -8  -1  10         47.06         28.50        41.33 o
   9   1  -7        206.19        190.24        26.25 o
   9   0 -10        908.37        920.92        40.42 o
  -5  -4   9        934.36        934.97        43.11 o
  -5   2   1          7.56         10.44        23.98 o
   2  -2  -6        439.05        349.79        15.12 o
  -2   0   4       2247.51       2417.85        20.15 o
   3   0  -1        374.95        325.23         7.49 o
  -5  -2   9       1408.12       1429.70        34.26 o
   8   2  -4        442.43        428.71        23.58 o
  -7   0   8       1103.79       1122.28        35.79 o
   8   0  -7        304.66        263.13        23.15 o
  -2   1   1       8604.83       9374.64        31.82 o
   1  -1  -2       2056.02       1987.80        12.61 o
  -5   0   7       1928.56       1932.66        30.37 o
   6   0  -4       2203.77       2298.13        25.29 o
  -7   1   6       2060.63       1975.53        39.57 o
   6  -1  -7       1400.16       1340.29        27.33 o
  -1   2   2        390.62        410.84         7.91 o
  -8   1   6        263.04        196.91        35.01 o
   7  -1  -9        351.45        319.63        28.66 o
   0  -1  -2       1551.87       1567.23         8.00 o
  -5  -3   9       1371.80       1383.07        37.78 o
   8   3  -4       2319.46       2612.51        36.44 o
  -4   0   6        270.71        277.03        15.53 o
   5   0  -3        180.23        185.48        10.45 o
  -3   0   5       2140.91       2138.66        22.79 o
   4   0  -2       1141.74       1141.94        14.18 o
  -7  -1   9        451.63        458.80        33.33 o
   8   1  -6        204.69        212.83        20.32 o
  -4  -2   8       6262.02       6612.37        46.91 o
   7   2  -3       1382.77       1413.75        24.07 o
  -8  -1   9        220.33        257.70        38.81 o
   9   1  -8        505.10        493.27        30.08 o
   7   4  -3        805.38        807.01        26.57 o
  -6   0   7        329.79        318.53        23.44 o
   7   0  -6        733.97        766.49        22.47 o
  -9   0   8       1038.88        994.23        49.63 o
   8   0  -9       1239.01       1296.48        35.08 o
  -6   1   5        450.55        411.89        22.88 o
   5  -1  -6          4.64          8.32        14.25 o
  -1  -2   5        763.69        774.40        11.60 o
   4   2   0        827.57        814.24        10.47 o
  -7   1   5       3622.87       3519.03        46.58 o
   6  -1  -8       1782.75       1867.61        32.03 o
  -3  -2   7        648.03        672.63        18.37 o
   6   2  -2       3355.47       3616.09        27.92 o
   3   3   1       1539.67       1407.92         7.37 o
  -2  -2   6        564.20        581.58        14.13 o
   5   2  -1          5.88         14.39         9.31 o
  -3   1   2       1876.10       1781.79        18.95 o
   2  -1  -3       8307.31       7894.60        30.45 o
  -5   1   4       2859.42       2800.72        32.48 o
   4  -1  -5       3250.06       3228.84        27.98 o
  -4   1   3       5827.81       5963.19        37.72 o
   3  -1  -4       3672.29       3692.56        25.53 o
  -5   0   6       1017.09       1010.12        22.93 o
   6   0  -5         47.30         55.02        13.26 o
  -6  -1   8       2290.94       2501.59        38.88 o
  -8  -2   9       1395.59       1563.45        51.22 o
  -9   1   5        530.20        535.98        49.86 o
   6  -1 -10       1681.21       1590.92        35.97 o
  -7  -2   9        745.29        768.39        39.42 o
   8   2  -6       2013.63       2219.79        34.86 o
  -7  -1   8        918.59       1019.49        34.50 o
   8   1  -7       3129.90       3230.05        38.80 o
  -6   1   4      10159.31      10527.16        63.56 o
   5  -1  -7        112.30        110.21        16.37 o
  -8   0   7        391.51        398.31        34.31 o
   7   0  -8        858.94        871.94        25.73 o
  -3  -3   7        615.85        608.54        19.92 o
   6   3  -2        939.11       1027.56        19.23 o
   5   0  -4       1930.90       1903.68        21.31 o
  -7  -3   9        354.94        359.27        42.77 o
   8   3  -6        178.39        173.43        27.66 o
  -9  -1   8        649.09        694.58        47.04 o
   8   1  -9        171.46        178.23        25.12 o
  -5  -1   7        144.31        140.56        20.04 o
   6   1  -4       7905.69       8010.24        42.91 o
  -3   0   4        199.21        211.80        11.01 o
   4   0  -3        441.77        450.62        11.03 o
  -5   1   3       1453.83       1447.99        24.39 o
   4  -1  -6       7661.30       7345.04        42.71 o
  -2  -3   6       2467.45       2728.09        22.30 o
   5   3  -1       1644.94       1737.41        17.71 o
  -2   0   3       9981.15      10067.26        34.67 o
   3   0  -2       5279.76       5172.20        23.74 o
  -1  -3   5        786.87        775.71        11.17 o
   4   3   0        511.16        468.61         9.32 o
  -8   0   6       3198.75       3618.07        50.90 o
   7   0  -9        723.06        805.17        27.84 o
  -8   1   4       4626.24       4836.95        60.22 o
   5  -1  -9       1648.93       1670.36        30.32 o
  -6  -1   7       1799.29       2038.51        32.89 o
   7   1  -6       1603.52       1634.31        26.35 o
  -6  -2   8       1620.44       1830.66        36.26 o
   7   2  -5        197.15        194.76        18.21 o
  -7  -2   8        928.05        883.69        35.77 o
   8   2  -7        247.20        265.34        25.69 o
  -7   0   6        943.20        874.26        29.42 o
   6   0  -7        256.63        251.41        16.23 o
  -4   1   2       1314.02       1364.72        19.30 o
   3  -1  -5       2276.88       2263.62        21.36 o
  -2   1   0       8337.37       8615.88        27.59 o
   1  -1  -3       8586.37       8355.23        26.64 o
  -9  -1   7        264.96        276.78        39.10 o
   8   1 -10         36.62         29.20        26.94 o
  -3   1   1       2969.15       2770.23        20.64 o
   2  -1  -4       8259.81       7367.54        31.16 o
  -4  -1   6       9845.26      10517.01        50.59 o
   5   1  -3       1131.33       1144.89        16.15 o
  -6  -4   8        933.46       1034.89        41.27 o
   7   4  -5        159.67        139.27        25.82 o
  -7  -3   8        666.64        674.83        37.86 o
   8   3  -7       2092.19       2044.24        37.97 o
  -6  -3   8       1510.36       1695.04        37.65 o
   7   3  -5       1826.36       1992.90        29.61 o
  -8  -1   7       4022.11       4453.14        54.69 o
   7   1  -8        714.82        709.51        22.61 o
  -7   0   5        263.23        290.23        22.45 o
   6   0  -8       1570.03       1534.71        26.91 o
  -6   0   5         60.78         81.69        17.07 o
   5   0  -6        791.47        769.23        17.40 o
  -9   0   5          0.58          8.89        35.69 o
   6   0 -10        246.13        237.55        22.58 o
  -1   1   2       2056.02       1935.35        11.89 o
  -5  -2   7       1538.49       1504.37        27.20 o
   6   2  -4       1765.93       1814.16        22.82 o
  -3  -1   5       2925.94       2879.40        22.99 o
   4   1  -2       1022.54       1051.11        12.61 o
   6   0 -13       1155.17       1083.34        40.30 o
  -6  -2   7        216.96        208.18        22.58 o
   7   2  -6        608.90        602.25        21.76 o
 -10  -1   6          1.20         10.58        47.11 o
   7   1 -11        538.14        459.13        28.81 o
  -8  -1   6        263.04        275.24        29.22 o
   7   1  -9        351.45        316.66        22.73 o
   2  -2   0        982.43       1038.40        11.19 o
  -1   2   3        945.02        935.39        11.62 o
  -6   1   2       1870.16       1983.90        30.37 o
   3  -1  -7        619.09        604.74        16.82 o
  -8  -2   7        317.66        324.67        35.01 o
   7   2  -8        722.18        701.98        25.86 o
  -2  -1   4      10614.37      10957.16        33.88 o
   3   1  -1       2310.51       2284.28        13.86 o
  -6  -4   7         74.74         56.43        31.46 o
   7   4  -6        379.06        375.10        29.51 o
  -5  -4   7        901.84        894.14        31.10 o
   6   4  -4       1032.81       1027.47        24.88 o
  -6   0   4       2831.98       2720.36        31.60 o
   5   0  -7       1500.75       1522.70        23.10 o
  -6  -3   7       1268.80       1402.09        32.40 o
   7   3  -6       1063.18       1093.06        27.57 o
  -7  -1   6       2060.63       2074.53        34.46 o
   6   1  -7       1400.16       1357.00        23.08 o
  -5  -3   7         56.96         46.84        20.74 o
   6   3  -4       4521.43       4839.62        34.52 o
  -5   0   4       2481.33       2217.68        25.48 o
  -4  -1   5       4176.53       4216.02        30.37 o
   5   1  -4       2225.12       2235.75        21.89 o
  -8   0   4        707.34        623.07        30.24 o
   5   0  -9       1279.48       1271.54        25.34 o
  -4  -2   6        132.14        119.24        14.11 o
   5   2  -3        186.42        175.30        11.29 o
  -8  -3   7       2688.59       2791.55        51.64 o
   7   3  -8        518.76        446.12        27.96 o
 -10   0   3       2265.73       2239.80        65.07 o
   5   0 -12        720.70        695.31        30.38 o
   3  -1 -10       1646.89       1425.60        27.63 o
  -5  -2   6        705.92        678.32        20.35 o
   6   2  -5         34.32         30.47        13.83 o
  -5   1   1       3795.58       3638.03        32.19 o
   2  -1  -6       3386.31       3285.78        25.30 o
   6   1 -13        380.90        358.30        33.74 o
  -1  -1   3      11034.02      10654.86        24.61 o
   2   1   0       6487.91       6460.02        15.33 o
  -7  -1   5       3622.86       3603.08        41.17 o
   6   1  -8       1782.75       1700.95        26.36 o
  -9  -1   5        530.20        462.68        37.14 o
   6   1 -10       1681.22       1582.56        30.31 o
   4   0  -6        210.66        229.12        12.14 o
  -4   0   3        567.70        571.80        13.15 o
   3   0  -4        155.02        184.23         8.75 o
  -8  -3   6        229.24        216.07        36.98 o
   7   3  -9        276.20        248.98        30.49 o
  -6  -1   5        450.55        495.37        19.21 o
   5   1  -6          4.64          3.24        11.28 o
  -7  -2   6        782.47        771.41        29.68 o
   6   2  -7        168.83        141.69        17.78 o
  -3  -1   4       4719.12       4684.33        26.22 o
   4   1  -3       4535.04       4633.73        25.59 o
  -5  -3   6          2.90          6.07        18.62 o
   6   3  -5        189.62        178.38        18.35 o
  -4  -3   6       5819.28       6267.76        38.10 o
   5   3  -3        851.92        885.80        17.39 o
  -5  -4   6        299.73        265.52        26.26 o
   6   4  -5         17.34         32.45        22.71 o
  -7   0   3       2198.76       2111.41        33.08 o
   4   0  -8       6188.70       5739.64        40.82 o
  -4   1   0       1218.77       1254.11        18.44 o
   1  -1  -5       1006.06       1039.75        14.17 o
   2  -1  -9       8122.36       7223.32        46.50 o
  -4  -4   6         20.84         13.97        20.17 o
   5   4  -3        168.93        159.60        17.64 o
  -9   0   2          1.63          6.07        38.23 o
   4   0 -11        744.64        813.31        27.56 o
  -9  -2   5          0.12          3.95        36.82 o
   6   2 -10        188.49        159.33        22.58 o
  -3  -2   5       1619.04       1576.32        17.87 o
   4   2  -2        709.66        717.73        11.88 o
 -10  -1   3        322.59        312.25        50.25 o
   5   1 -12         58.47         59.25        24.97 o
  -7  -3   6       1366.25       1450.26        37.36 o
   6   3  -7        987.34       1016.16        26.44 o
  -7  -2   5        253.35        263.53        26.40 o
   6   2  -8       1260.98       1213.51        26.18 o
  -7  -4   6        487.11        446.07        38.55 o
   6   4  -7         58.16         61.79        28.64 o
  -4  -2   5       4098.92       4482.51        31.73 o
   5   2  -4       1369.18       1391.94        18.98 o
  -6  -1   4      10159.31      10834.36        57.60 o
   5   1  -7        112.30         92.43        13.97 o
  -8  -1   4       4626.24       4790.57        53.23 o
   5   1  -9       1648.94       1479.38        25.36 o
   6   3 -10       1246.89       1150.90        34.37 o
  -4   0   2       1467.20       1505.26        18.04 o
   3   0  -5       1665.99       1810.84        18.90 o
  -8  -1   3       1616.56       1697.32        38.24 o
   5   1 -10       1361.56       1337.42        27.03 o
  -3   0   2       6784.82       6436.33        29.38 o
   2   0  -3       7767.05       7228.14        27.05 o
  -7  -3   5       2346.99       2435.13        40.99 o
   6   3  -8       1175.32       1176.92        29.14 o
  -3   1  -1       3709.41       3760.33        23.43 o
   0  -1  -4      11123.57      10153.53        30.05 o
  -5  -1   4       2859.41       2827.07        27.92 o
  -6   1  -1      13423.67      13617.25        77.83 o
   1  -1  -8        776.19        697.05        17.11 o
  -6  -2   5         44.10         48.11        19.47 o
   5   2  -6        549.33        512.57        16.67 o
  -7  -4   5        205.19        171.04        35.28 o
   6   4  -8        726.39        771.09        35.74 o
  -6   0   2       5781.56       5600.64        42.85 o
  -9   0  -1        925.34        584.69        54.71 o
   2  -1   0       8337.37       8814.23        26.55 o
 -10  -2   3       1890.77       2140.56        64.02 o
   5   2 -12        615.04        539.01        28.82 o
  -8   0   1       1813.66       1663.19        40.39 o
   3   0 -10        625.63        564.22        21.48 o
 -10  -1   0       3900.20       3843.78        78.52 o
   4   1 -14       1323.20       1163.19        37.49 o
  -4  -3   5       2568.57       2628.26        25.85 o
   5   3  -4       1397.12       1363.79        20.25 o
  -8  -2   4        568.55        608.24        32.21 o
   5   2  -9       1095.76       1015.58        23.62 o
  -9  -1   2        353.96        360.57        38.82 o
   4   1 -11         93.85         68.01        20.46 o
  -6   0   1       5138.99       4780.33        40.32 o
   3   0  -8       3034.79       2855.82        29.06 o
  -4  -4   5       2043.84       2037.80        26.51 o
   5   4  -4        627.91        634.72        20.34 o
  -3  -3   5       1563.43       1530.20        18.42 o
   4   3  -2        565.86        600.80        12.58 o
  -6  -2   4       2269.33       2368.68        31.37 o
   5   2  -7       1197.21       1130.49        21.94 o
  -6  -3   5        243.67        221.17        22.72 o
   5   3  -6          2.26          3.95        15.94 o
  -5  -1   3       1453.83       1451.68        20.85 o
   4   1  -6       7661.31       7386.45        38.94 o
  -6  -4   5         22.29         18.20        26.94 o
   5   4  -6        233.24        252.21        24.70 o
  -3  -4   5        890.08        863.20        18.52 o
   4   4  -2        262.06        233.89        13.83 o
  -8  -3   4       2980.66       3026.58        49.98 o
   5   3  -9       1067.50       1080.35        31.11 o
  -3  -2   4        251.24        239.04         9.88 o
   4   2  -3        353.13        346.88        10.88 o
  -3   0   1        481.83        456.34         9.76 o
   2   0  -4       1748.95       1706.16        15.53 o
  -5   1  -2        671.80        650.38        25.45 o
   0  -1  -7         31.66         31.74        12.56 o
   5   4  -9        727.10        727.72        38.85 o
  -8   0  -2       5733.36       5351.62        70.10 o
   2   0 -12       4916.26       4649.98        46.24 o
  -2  -2   4       1333.26       1389.17        12.48 o
   3   2  -1        257.71        259.12         7.20 o
  -7   0   0        156.73        129.27        23.71 o
   2   0  -9        335.45        325.76        17.37 o
  -6  -3   4       5810.32       6059.43        47.51 o
   5   3  -7         44.33         46.27        18.90 o
  -9  -2   2          2.05         50.78        37.52 o
   4   2 -11        619.88        621.14        25.43 o
  -9  -1  -1         28.98         29.77        45.14 o
   3   1 -13        691.28        640.84        31.36 o
  -5   0   1         19.84         15.52        11.57 o
   2   0  -6        671.69        664.19        14.43 o
  -2   1  -2      12839.23      13449.99        33.61 o
  -1  -1  -3       3246.96       3311.15        14.96 o
  -2   0   1       1433.92       1369.29        10.72 o
   1   0  -2        539.51        568.79         7.10 o
  -4  -1   3       5827.81       5866.08        31.79 o
   3   1  -4       3672.29       3762.55        23.66 o
  -6  -4   4       1327.23       1250.42        32.97 o
   5   4  -7        701.79        765.88        31.36 o
  -5  -2   4       1759.48       1651.32        23.12 o
   4   2  -5       3189.67       3007.51        25.08 o
  -8  -1   1       1558.90       1512.40        38.52 o
   3   1 -10       1646.89       1597.18        27.34 o
   2   1  -1       6696.03       6912.23        19.33 o
   1  -3   3       1918.00       1833.36        10.36 o
  -5   0   0          1.18          1.83        13.68 o
   2   0  -7        194.95        204.97        12.85 o
  -7  -2   3       1776.94       1722.16        33.45 o
   4   4  -3        218.01        251.79        16.80 o
   0   2   4       3233.85       3153.26        22.01 o
  -7  -2   2        205.14        196.89        24.84 o
   4   2  -9         25.26         23.84        16.93 o
  -6  -1   2       1870.16       1964.03        28.38 o
   3   1  -7        619.09        606.86        15.69 o
  -5  -2   3        239.56        235.89        16.38 o
   4   2  -6        102.82         98.63        12.98 o
  -9  -2  -1        796.76        685.49        52.28 o
   3   2 -13       1094.61        924.44        35.49 o
  -6  -1   1       1616.06       1623.83        28.22 o
   3   1  -8       1337.27       1339.59        22.10 o
  -7   0  -3        129.74         84.24        35.70 o
   1   0 -11        323.93        312.71        23.44 o
  -4  -1   2       1314.02       1331.24        18.02 o
  -4   1  -3       3430.81       3509.48        36.72 o
  -1  -1  -6       4245.84       3869.94        27.10 o
  -5  -3   4       1795.38       1785.63        26.79 o
   4   3  -5       1998.79       2024.04        24.82 o
  -2  -3   4       4468.71       4631.41        21.60 o
  -8  -1  -2        201.38        196.88        38.53 o
   2   1 -12        666.59        680.28        27.83 o
  -7  -4   3       1034.97        925.18        39.30 o
   4   4  -8       2746.95       3064.91        45.70 o
   3   2  -2       3469.07       3593.80        19.60 o
  -5  -4   4        806.91        813.63        26.15 o
   4   4  -5       1590.46       1702.85        29.45 o
  -6   0  -1       2492.58       2483.97        36.40 o
  -8  -2   1       1387.38       1403.17        41.47 o
   3   2 -10        473.17        436.54        23.16 o
  -3  -4   4        298.19        267.51        15.39 o
  -5  -5   3        611.05        431.78        29.80 o
   4   5  -6       2029.77       2309.83        46.89 o
  -3  -1   2       1876.10       1621.36        15.10 o
  -1   1  -3       4172.55       4070.07        14.75 o
  -7  -1   0        305.49        308.91        27.11 o
   2   1  -9       8122.37       7933.52        51.84 o
  -2  -4   4        458.69        429.33        12.29 o
  -4   0   0       1672.61       1607.43        19.62 o
   1   0  -5        934.29        942.40        15.17 o
  -5  -3   3       1094.78       1094.51        23.77 o
   4   3  -6       4528.40       4513.40        36.40 o
  -3   1  -4       8194.66       7729.58        48.33 o
  -8  -3   1       1055.82        986.09        41.15 o
  -5  -4   3        217.09        200.97        23.85 o
   4   4  -6         16.22          6.35        23.84 o
  -2   0   0       1343.86       1366.59        11.71 o
   1   0  -3       1449.19       1565.14        13.42 o
  -1  -1   2       2642.11       2571.49        10.22 o
   3   2  -7        504.28        493.62        18.22 o
  -4   0  -1        972.41        962.24        18.99 o
   1   0  -6       1555.99       1766.92        22.02 o
  -8  -1  -5        678.33        701.86        56.37 o
   0   1 -13       2363.51       2590.01        49.91 o
  -8  -2  -2       4644.78       4881.31        69.58 o
   2   2 -12       3994.64       4204.85        52.10 o
  -4  -2   3        453.79        466.95        13.70 o
   3   2  -4        195.51        203.56        11.43 o
  -6  -2   1       3795.41       4285.51        44.07 o
   3   2  -8       2247.10       2299.06        29.53 o
  -6   0  -4        590.99        561.23        35.04 o
   0   0 -10       2054.64       2425.66        35.04 o
   3   3  -1        771.68        803.34        11.45 o
  -5  -1   1       3795.58       3543.19        32.04 o
   1   1 -11        504.00        511.01        26.27 o
   2   1  -7       1222.61       1277.22        20.97 o
   2   3 -12        467.38        518.64        37.84 o
  -6  -3   2       1206.82       1281.40        32.12 o
  -7  -2   0        127.50        147.32        28.93 o
  -5   0  -2       8939.27       8490.00        57.93 o
   3   2  -5       1259.89       1255.15        19.13 o
  -6  -4   2       2196.85       2172.88        42.11 o
                                                
